# Supplementary material for: Mechanism Actions of Coniferyl Alcohol in Improving Cardiac Dysfunction in Renovascular Hypertension Studied by Experimental Verification and Network Pharmacology
Source: Int J Mol Sci. 2024 Sep 19;25(18):10063. doi: 10.3390/ijms251810063 (PMC11444148; doi:10.3390/ijms251810063)
Supplement: Supplementary file 1 [file ijms-25-10063-s001.zip]

Archive with 10 entries (10 files):
- Supplementary File/Suppl Table 1_TargetNet targets.xlsx
- Supplementary File/Suppl Table 10_RH targets.xlsx
- Supplementary File/Suppl Table 2_SuperPred targets.xlsx
- Supplementary File/Suppl Table 3_HERB targets.xlsx
- Supplementary File/Suppl Table 4_SEA targets.xlsx
- Supplementary File/Suppl Table 5_CA targets.xlsx
- Supplementary File/Suppl Table 6_GeneCards targets.xlsx
- Supplementary File/Suppl Table 7_CTD targets.xlsx
- Supplementary File/Suppl Table 8_OMIM targets.xlsx
- Supplementary File/Suppl Table 9_DisGENET targets.xlsx
