# Supplementary material for: Mechanism Actions of Coniferyl Alcohol in Improving Cardiac Dysfunction in Renovascular Hypertension Studied by Experimental Verification and Network Pharmacology
Source: Int J Mol Sci. 2024 Sep 19;25(18):10063. doi: 10.3390/ijms251810063 (PMC11444148; doi:10.3390/ijms251810063)
Supplement: Supplementary file 1 [file ijms-25-10063-s001.zip › Supplementary File/Suppl Table 1_TargetNet targets.xlsx]

## Sheet: Sheet1
Uniprot_ID	Protein	Scores
P79208	Prostaglandin G/H synthase 2	1
P05177	Cytochrome P450 1A2	1
Q6B856	Tubulin beta-2B chain	1
P09917	Arachidonate 5-lipoxygenase	1
Q04206	Transcription factor p65	1
P11511	Aromatase	1
P35218	Carbonic anhydrase 5A, mitochondrial	1
P80457	Xanthine dehydrogenase/oxidase	1
P05067	Amyloid beta A4 protein	1
P27338	Amine oxidase [flavin-containing] B	1
O43570	Carbonic anhydrase 12	1
Q9ULX7	Carbonic anhydrase 14	1
P29477	Nitric oxide synthase, inducible	1
P21397	Amine oxidase [flavin-containing] A	1
P05979	Prostaglandin G/H synthase 1	1
P23219	Prostaglandin G/H synthase 1	1
P14174	Macrophage migration inhibitory factor	1
O42713	Polyphenol oxidase 2	1
P04058	Acetylcholinesterase	1
P16050	Arachidonate 15-lipoxygenase	1
Q00G26	Perilipin-5	1
P35869	Aryl hydrocarbon receptor	1
P41235	Hepatocyte nuclear factor 4-alpha	1
P08909	5-hydroxytryptamine receptor 2C	1
P31388	5-hydroxytryptamine receptor 6	1
Q3KRE8	Tubulin beta-2B chain	1
Q16548	Bcl-2-related protein A1	1
Q9UNQ0	ATP-binding cassette sub-family G member 2	1
P43166	Carbonic anhydrase 7	1
Q9HC97	G-protein coupled receptor 35	1
P14061	Estradiol 17-beta-dehydrogenase 1	1
P02550	Tubulin alpha-1A chain	1
P12527	Arachidonate 5-lipoxygenase	1
O43353	Receptor-interacting serine/threonine-protein kinase 2	1
P07943	Aldose reductase	1
Q05769	Prostaglandin G/H synthase 2	1
Q8N1Q1	Carbonic anhydrase 13	1
Q9Y2D0	Carbonic anhydrase 5B, mitochondrial	1
P22748	Carbonic anhydrase 4	1
P23280	Carbonic anhydrase 6	1
P05186	Alkaline phosphatase, tissue-nonspecific isozyme	1
Q9NR96	Toll-like receptor 9	1
P37058	Testosterone 17-beta-dehydrogenase 3	1
P20288	D(2) dopamine receptor	0.999
Q13627	Dual specificity tyrosine-phosphorylation-regulated kinase 1A	0.999
P21396	Amine oxidase [flavin-containing] A	0.998
O42275	Acetylcholinesterase	0.998
Q9GZU7	Carboxy-terminal domain RNA polymerase II polypeptide A small phosphatase 1	0.998
P18901	D(1A) dopamine receptor	0.998
Q63470	Dual specificity tyrosine-phosphorylation-regulated kinase 1A	0.997
P16116	Aldose reductase	0.996
P51452	Dual specificity protein phosphatase 3	0.995
P35398	Nuclear receptor ROR-alpha	0.993
P18031	Tyrosine-protein phosphatase non-receptor type 1	0.99
Q92731	Estrogen receptor beta	0.989
Q9HC16	DNA dC->dU-editing enzyme APOBEC-3G	0.989
P31941	DNA dC->dU-editing enzyme APOBEC-3A	0.986
P24468	COUP transcription factor 2	0.983
P20648	Potassium-transporting ATPase alpha chain 1	0.979
P05362	Intercellular adhesion molecule 1	0.966
P28564	5-hydroxytryptamine receptor 1B	0.948
P19643	Amine oxidase [flavin-containing] B	0.945
P21728	D(1A) dopamine receptor	0.945
O60240	Perilipin-1	0.945
P50579	Methionine aminopeptidase 2	0.931
P21918	D(1B) dopamine receptor	0.926
Q9UBN7	Histone deacetylase 6	0.915
P28566	5-hydroxytryptamine receptor 1E	0.912
P56524	Histone deacetylase 4	0.91
P49841	Glycogen synthase kinase-3 beta	0.905
P35354	Prostaglandin G/H synthase 2	0.903
Q923Y8	Trace amine-associated receptor 1	0.899
P03372	Estrogen receptor	0.892
Q96RJ0	Trace amine-associated receptor 1	0.863
P55211	Caspase-9	0.834
P49759	Dual specificity protein kinase CLK1	0.816
Q16790	Carbonic anhydrase 9	0.813
P18825	Alpha-2C adrenergic receptor	0.795
Q15722	Leukotriene B4 receptor 1	0.773
P33261	Cytochrome P450 2C19	0.745
P55245	Epidermal growth factor receptor	0.655
P22303	Acetylcholinesterase	0.647
P01375	Tumor necrosis factor	0.643
P37059	Estradiol 17-beta-dehydrogenase 2	0.642
P11309	Serine/threonine-protein kinase pim-1	0.627
P12268	Inosine-5'-monophosphate dehydrogenase 2	0.603
P04054	Phospholipase A2	0.585
P63001	Ras-related C3 botulinum toxin substrate 1	0.507
P63000	Ras-related C3 botulinum toxin substrate 1	0.505
Q02156	Protein kinase C epsilon type	0.497
P00533	Epidermal growth factor receptor	0.477
P14780	Matrix metalloproteinase-9	0.452
P35236	Tyrosine-protein phosphatase non-receptor type 7	0.448
O95136	Sphingosine 1-phosphate receptor 2	0.439
P47936	Cannabinoid receptor 2	0.436
P47898	5-hydroxytryptamine receptor 5A	0.416
P16234	Platelet-derived growth factor receptor alpha	0.374
Q00975	Voltage-dependent N-type calcium channel subunit alpha-1B	0.374
Q14432	cGMP-inhibited 3',5'-cyclic phosphodiesterase A	0.328
Q99685	Monoglyceride lipase	0.328
Q05655	Protein kinase C delta type	0.245
P30305	M-phase inducer phosphatase 2	0.215
P07949	Proto-oncogene tyrosine-protein kinase receptor Ret	0.202
P15121	Aldose reductase	0.177
P22086	Alpha-2C adrenergic receptor	0.164
P26358	DNA (cytosine-5)-methyltransferase 1	0.16
P08913	Alpha-2A adrenergic receptor	0.15
P61169	D(2) dopamine receptor	0.134
P06241	Tyrosine-protein kinase Fyn	0.132
Q00960	Glutamate receptor ionotropic, NMDA 2B	0.119
O95977	Sphingosine 1-phosphate receptor 4	0.11
