# Supplementary material for: Mechanism Actions of Coniferyl Alcohol in Improving Cardiac Dysfunction in Renovascular Hypertension Studied by Experimental Verification and Network Pharmacology
Source: Int J Mol Sci. 2024 Sep 19;25(18):10063. doi: 10.3390/ijms251810063 (PMC11444148; doi:10.3390/ijms251810063)
Supplement: Supplementary file 1 [file ijms-25-10063-s001.zip › Supplementary File/Suppl Table 10_RH targets.xlsx]

## Sheet: Sheet1
targets
AGT
AGTR1
NOS3
ACE
PKD1
REN
NR3C2
SMAD9
EDN1
CYP11B2
MYH9
NPPA
SLC34A1
ALB
NPPB
HSD11B2
INS
ENPP1
IL6
ABCC8
ABCA3
SCNN1B
SERPINE1
ELN
TNF
SCNN1G
KNG1
ADM
CRP
MTHFR
NCF1
FBN1
NR3C1
NF1
JAK2
TGFB1
VEGFA
EDNRA
HMOX1
AGTR2
PGR-AS1
FN1
NSD1
APOB
F2
ACE2
VWF
TEK
SELP
PGF
SOD1
YY1AP1
NOS2
PLAT
ADRB1
MMP2
CALCA
EPO
CCL2
MMP9
NOX4
MIR29A
CD36
SELE
CCN2
ADAMTS13
ANGPT1
GATA4
SERPINC1
HIF1A
ABCC6
ACTA2
IL10
PTGS2
F3
MYH6
ATP6AP2
CYBB
NOS1
BDKRB2
CST3
EDN2
POMC
VDR
HMOX2
COL3A1
MYLK
NPY
DBH
VCAM1
SPP1
NPHS1
TGFBR1
SOD2-OT1
CMA1
KLKB1
MLXIPL
XYLT1
NPR2
TLR4
LCN2
SUCNR1
DDAH2
GTF2I
LPA
NKX2-5
GTF2IRD2
STAT1
XYLT2
CYP4A11
LIMK1
BDNF-AS
NPHS2
APOL1
KLK4
EDN3
HMGCR
CASR
STX1A
PTH
EIF4H
PTGS1
MPO
TGFB2
MME
DPP4
ANGPT2
METTL27
IL2
TBL2
BMP7
RFC2
BAZ1B
GTF2IRD1
CLIP2
BCL7B
MAX
FKBP6
BUD23
DNAJC30
VPS37D
TMEM270
ABCC9
CCR5
MIR141
TRPC3
TBX5
ERAP1
SMAD5-AS1
CASP3
LDLR
VAC14
CAT
COL4A1
GRK2
CFTR
FOS
PTHLH
LCAT
KRAS
FIG4
TBXA2R
MYH11
H2AC18
CDKN1C
MGP
MIR146B
ABCC2
AHSG
ADA2
VEGFB
COX5A
AMBP
CYCS
ADRA1D
SFTA3
RNF213
LINC01672
AHSP
TOM1
CREB1
SLC2A10
MLX
IGFBP3
CYP4A22
MIR200B
MIR200A
LOC126806446
TBX20
CERNA3
LOC125146421
NFAT5
IL21R
FMR1
DCN
GFAP
ABCB1
VEGFD
RAD51
RNU4ATAC
COL5A1
TMX2-CTNND1
TIE1
PLA2G2E
ACAD11
ANKS1A
PARD3B
ZNF749
LAMA2
PDGFA
BGLAP
TBX1
KCTD1
YY1
NDE1
GPR182
ALPL
VTN
RUNX1
MAPK14
PGR
IL2RA
RB1
MAPK10
NT5E
ABCC1
CYP24A1
RUNX2
ADRA2A
CTSA
LOC107548112
CD79A
CRELD1
S100A6
CXCR4
FKBP10
GGCX
CYP27B1
CFL1
GLB1
VIM
HDAC9
MIR486-1
SYNPO
FBLN5
MIR10A
VKORC1
DAP3
RMRP
PTGER4
MIR215
EHMT1
F11R
DNPEP
PDLIM1
PHACTR1
SYP
CYFIP1
CHRNA7
EYA1
GTF2IRD2B
EFEMP2
MECP2
YWHAB
CLDN4
MMP7
ENSG00000232995
UBR5
RUNX1T1
LIMK2
NOP2
ARSJ
NSUN2
LOC110283621
NOMO1
INO80
CSF1
PTGES
BTK
CFDP1
NSUN6
HAPSTR1
STAG3L4
NRG3
ABCC4
PLAGL1
ABCC3
PI4KA
KDM1A
TSPYL1
WDR45
GTPBP2
ANKH
ABCA4
MIR127
NSUN3
IBSP
SBF2
DNASE1
GALNT17
KANSL1
FANCA
OXGR1
SMARCA1
AUTS2
GALNTL6
RFX8
NRXN1
BMP5
YWHAG
INPP5B
STAG3
MCOLN1
RNMT
YWHAQ
YWHAZ
SMARCA5
CLDN3
EPG5
SLC15A2
CDKL5
MNX1
PCDHGC4
DZANK1
GABRA1
FZD9
MAGI2
HIP1
MCPH1
DLX6
NSUN4
RAI1
EYA3
LAT2
NSUN5
ABHD11
MNT
MXD1
NIF3L1
PRDM9
ABHD10
MXD4
TRMT112
ABHD13
BCL7A
BCL7C
CALN1
ABHD1
NSUN7
TRIM50
ZNF506
ABHD14A
SSC4D
POM121C
SPDYE1
DYNAP
RCC1L
SPDYE2
TRIM73
TRIM74
CASTOR2
OR51A4
NSUN5P2
STAG3L1
NSUN5P1
STAG3L2
STAG3L3
BICDL3P
LINC00851
SPDYE7P
GTF2IP1
GTF2IRD2P1
SPDYE10
SPDYE8
SPDYE12
GTF2IP4
SPDYE9
SPDYE14
SPDYE15
SPDYE13
WBSCR23
WBSCR2
LOC106029312
LOC106029311
LOC106029313
LOC108228208
LOC108228209
CEP20
WDR1
KLRC4
ABCC5
ABCC11
PLAG1
ABCC12
NOMO2
NOMO3
ABCC6P2
LOC112340382
LOC113939949
LOC121587532
LOC125146420
LOC126862300
IGHMBP2
ZBTB24
ZNF98
PIKFYVE
MTMR2
SYNJ1
NAAA
PIP4K2C
SYNJ2
TPCN2
RSPH4A
UTP6
WDR45B
CRLF3
EVI2A
EVI2B
FAM241B
C20orf96
SUZ12
RNF135
ADAP2
RAB11FIP4
ATAD5
TEFM
LRRC37B
COPRS
CRLS1
AP1S3
LACC1
KLC4
POU1F1
TJP1
DLG4
MAP2
SLC15A1
ECE1
RFH1
HYT3
KCNK3
DGUOK
BMPR2
CPS1
HYT7
ATP13A3
ADD1
HYT6
KCNMB1
CTEPH1
CYP3A5
CAV1
GIMAP5
GNB3
HYT4
PDE3A
MADH9
HYT2
ACSM3
HYT1
TBX4
HYT8
RETN
SARS2
HYT5
PTGIS
AORF
SERPINA8
PEOB4
TASK
DGK
PPH1
PHN
NCPH1
AGTR1A
AFURS1
MLR
PPH2
LCCNS
P450PCN3
BSCL3
IAN4L1
PPH3
NCPH2
CSNB1H
HTNB
SMAD9
SAH
ICPPS
RSTN
CYP8
CYP8A1
MADH6
PAPPAS
FIZZ3
PGIS
PPH4
MTDPS3
POVD1
AT2R1
PPH5
MCR
CGL3
IMAP3
CXCR3
SLC9A3
HDAC8
AVPR1A
CXCL10
PRL
GJA5
GJA1
SLC9A1
RELA
PTGER3
EIF4G2
G6PD
ALMS1
APLN
SLC33A1
ATM
MAS1
CX3CL1
CAPN1
VPS51
TNFRSF1A
TM7SF2
TRPM8
IL11
APOE
HCRT
KLK1
SMAD3
MAPK3
ACR
NPR3
MIF
COL1A1
FASLG
MYH7
SMAD2
CYBA
ATP5ME
BCL2
NFKB1
AGTR1A
ATP6V1B1
NFKBIA
TIMP1
BAX
S100A8
PLAUR
PCNA
GANAB
NDUFB2
COX6B1
KANK1
HMGB1
ICAM1
DLAT
NR1H4
FOXP3
TALDO1
PPP1R12A
GAL
DBI
TUBB4B
HBB-B2
AVP
PLG
LEP
ZNF592
HBB
SERPINH1
SMAD7
CTSS
AGER
THBD
HSPE1
FBXW4
ACAT2
GSN
IGF1
IL1B
MIR16
IL1A
CA2
CXCL8
ZNF622
GCOM1
MFSD5
METTL6
ANXA2
FLT1
ABCB5
IDH2
CCDC146
SPSB2
THBS1
CYP1A1
CUEDC2
NALCN
NTAN1
SRPK3
DNAJC8
MRPL39
SCARF1
HGF
AVPR2
STAT3
ACTR10
IGBP1
STYX
ADAMTS10
TMEM9
MMP3
ADGRA3
ATXN7L1
GPAA1
TIMP2
TIPRL
CACNG6
KLHL9
LIN37
NDUFB1
OAZ1
OSBPL10
SDHAF3
MYC
RALGPS1
RBM22
CCL4
SLC22A17
NR1I2
AQP2
EPRS1
HINT2
SHOX2
CP
POP5
CERS5
HSP90AA1
BLMH
GUK1
RBM4
SLC8B1
HCLS1
SRXN1
DONSON
MOK
PLAU
LPCAT4
CLU
CD44
TGIF2
SKIC8
UQCC2
HSPD1
MYCBP
SNRNP25
CHCHD2
IFT57
RAMP3
COL1A2
WDR46
CERT1
LHX1
FAM3C
CIB1
RPL41
COL9A2
PUF60
THEM6
NIT2
CLCN5
RPL39
STK17A
MMP1
NOVA1
HLA-DRB1
MIR6215
SIDT2
MIR146A
KCND3
PLA2G5
RPL23A
SPINT1
STAG1
THRB
NAB1
COLQ
BRD8
GALNT7
DERA
NPHP4
OSR1
SLC12A3
SMARCC1
FGF2
RALB
VAV1
ATP6V1C1
CDC37
CDK12
NDUFA1
BCKDK
MACROH2A1
PRCP
PELO
ATXN2
SNRNP70
TCERG1
BAD
RAB11FIP1
REV3L
NHERF2
PSMD13
MUTYH
TPPP3
BPTF
IRX3
F12
JARID2
RAB3D
SERTAD2
COL11A2
ERO1B
GJC1
HLA-A
TSPAN18
BCL6B
ELK3
HAAO
PAFAH1B3
RPL34
SNRPG
ACOT13
HMGN3
DDX46
RAMP2
CASP8
H1F0
IKBIP
PCBP2
SLC22A2
SNRPB
COMMD1
DSCC1
NBR1
RPL36
MAPK1
MR1
PSME2
ADIPOQ
HYAL1
RALGDS
GGCT
CDK4
ARF1
CBX7
LPGAT1
RTN4RL1
GPSM2
ABCB11
HMGCL
SRP9
THBS4
SOD2
TUBG1
JPT1
SMTN
FLOT1
MYCBP2
NDUFV2
RPL12
PCCB
MYL6
NISCH
TRIM28
BAG1
CHCHD10
RFC5
SLC6A13
SPRR1A
DDT
PTBP1
RPLP1
SAMD4A
AKR1C4
ARHGAP5
HFE
PPP1R9A
SEC31A
ERCC4
EMP3
HBA1
PSD3
SF1
KIF4A
ATP5PO
SCPEP1
DFFB
LGR4
MTF1
CLTC
LGALS9
NCOA4
BDKRB1
TOMM20
ANXA7
FXYD5
TACC2
SNX10
ATP5IF1
CEL
RPA3
TRIB2
SLC25A5
ST14
ESM1
SLC25A13
MIR378
CHN2
MTR
ATP6V1A
CCL5
SFXN1
CCT8
MXI1
TPD52
KDELR3
NBN
UBE2L6
DLK1
LAMB2
NFATC2
FHIT
GAS7
RPS27
SRGN
SSR1
CACNA1D
EHMT2
ETFB
RAB30
CYFIP2
LPP
MPST
IL10RA
LHFPL6
LPAR1
NUDT7
RANBP1
PIK3CG
LYZ
MELK
ORC6
TMSB10
DKK3
CCL17
CDKN1B
PABPC1
CREB5
ADD3
ALDH9A1
RPL31
BASP1
CARHSP1
CRIP2
HNRNPA3
NAP1L1
PSMB1
PFKFB4
CXCL1
FUBP1
STK11
SPON1
ALDH18A1
CDKN1A
PDXK
PTAFR
TPM2
TRAF2
EEF1E1-BLOC1S5
KIF1B
HPSE
PSMA2
AK1
UQCRC1
EIF4B
GOT2
GC
MDH2
TNFAIP8
LASP1
NFE2L2
PSME1
RASSF1
SHANK2
CD63
PGRMC1
ABLIM1
ANXA6
CAST
THBS2
SCARNA15
HOMER1
KRT17
PDLIM5
PTMA
RPL6
OGT
ANG
PARP1
FSHR
GAMT
NCAPH
ATP1A2
PNP
ANKRD1
RAD51AP1
LAMB1
MYBL2
EGR1
CKAP2
EIF5A
IL15
FIS1
CLIC4
TCP1
CYB5R3
FGF7
LCP1
CDCA8
MIR3473
PSMB9
TUBA1C
FOXP1
SLC8A1
TYMP
CENPA
TST
CCL6
GMNN
XRCC5
NOX1
CTSH
NHERF1
SOCS1
GSTT2
CALD1
CASP9
SFRP1
RACGAP1
HNRNPA2B1
IFITM1
PPIA
SERPINB2
GUSB
ETS2
MUC1
PRKCZ
SPC25
DES
KPNA2
AKT1
GSK3B
PODXL
TMPO
RET
SLC47A1
HPX
TAGLN2
TTK
FAS
COL5A2
AKR1A1
CENPE
RSAD2
SLC22A3
MMP10
S1PR1
CANX
GAS6
HK1
ACTG1
CSRP1
FEN1
NCOR1
OPA1
MAD2L1
CXCL14
SPTAN1
ACTN1
EGLN3
SKP2
SLC22A7
SLC7A1
TUBA4A
DNAJC25-GNG10
AXL
DKK1
NME1
TUBB6
ACTA1
CDC42
HMMR
ERCC1
GH1
RELB
ETS1
KIF11
KIF23
PRC1
NUSAP1
CROP
S100A11
TPM3
CDKN2C
HSPA5
ANXA4
RIPK1
CHKB-CPT1B
COL18A1
GSTP1
STC2
XRCC1
AQP1
BUB1
EEF1A1
TUBB2A
HADH
DGCR5
PIR
PRDX6
AIF1
CD83
ERRFI1
EPCAM
P4HB
NPM1
TNFRSF1B
ATF2
HMGB2
KIF20A
PPARA
TP53
GATA3
SLPI
ECH1
SLC22A6
GPT
TGFBI
CDKN3
MIR133A1
MFN2
TRIM61
PDIA3
EZR
LMNB1
AKT2
ALDOC
ANXA3
CCR2
FST
TPI1
TGFB3
TSPO
NGFG
PPAN-P2RY11
TGIF2-RAB5IF
AOX1
CXCL5
EREG
SLC22A8
CYP1B1
PRKAA1
LGALS1
PTTG1
ELOVL6
ABCB1B
CCL7
S100A4
EGR2
KIT
MIR24-2
GSR
KRT19
OAT
AURKA
CKB
BIRC2
RARB
SLC22A1
AURKB
NAMPT
FOXR1
OGG1
CASP2
INHBA
ITGB2
NR1H3
SLC1A2
ANXA5
SPARC
RAC1
MIR365B
MIR872
UQCRHL
MAPK8
ATP2A2
PRDX2
TNC
FDPS
GADD45G
KLF6
TPM1
UBXD2
LGALS3
EDNRB
ZNF474
MIR26A
CCNG1
LMNA
STMN1
MT1A
SOX9
TGFBR2
MIR326
MIR500
MIR652
MIR672
S100A9
NUPR1
LINCR
ZNF540
TAGLN
TERT
PDGFRB
PYCARD
AQP10
MIR301A
MIR702
CDC20
ZNF18
CCDC56
IGFBP1
CALR
CCNB2
AKR1C2
HSP90B1
LY6B
TLX3
PDK4
TF
E2F1
TNFAIP3
CYP4Z1
RRM2
ID2
TMEM250
DHRS4-AS1
ME1
ABCB1A
MGMT
SLC3A2
GADD45B
CD14
MIR674
ARG1
JUN
ZNF441
ZNF621
HSD11B1L
RSPH6A
TSSK2
PRKCD
CA7
ITGAM
MIR151
MIR322
COMT
ADRB2
DNAH14
KLK15
SNORA70
TPTE2
CTSB
ERBB2
INSIG1
ZNF519
FOSL1
C17ORF49
CCDC63
HORMAD1
MIR148B
MAOA
PRKCA
AIFM1
DNMT1
MIR361
BIRC3
CATIP
LEPR
THAP5
TMSB15B2
ZNF385C
ZNF227
CDKN2A
CTSD
NGF
CDH2
MIR28
MIR32
KCNA7
ZNF319
MIR188
CD86
ALOX12E
MIR133B
MIR345
OTOS
APOA1
DBF4B
FSHB
IFNG
