# Supplementary material for: Mechanism Actions of Coniferyl Alcohol in Improving Cardiac Dysfunction in Renovascular Hypertension Studied by Experimental Verification and Network Pharmacology
Source: Int J Mol Sci. 2024 Sep 19;25(18):10063. doi: 10.3390/ijms251810063 (PMC11444148; doi:10.3390/ijms251810063)
Supplement: Supplementary file 1 [file ijms-25-10063-s001.zip › Supplementary File/Suppl Table 2_SuperPred targets.xlsx]

## Sheet: Sheet1
Exported data
Target Name	ChEMBL-ID	UniProt ID	PDB Visualization	TTD ID	Probability	Model accuracy
DNA-(apurinic or apyrimidinic site) lyase	CHEMBL5619	P27695	6BOW	T13348	0.984	0.9111
Nuclear factor erythroid 2-related factor 2	CHEMBL1075094	Q16236	2FLU	Not Available	0.948	0.96
Kruppel-like factor 5	CHEMBL1293249	Q13887	Not Available	Not Available	0.939	0.8633
Nuclear factor NF-kappa-B p105 subunit	CHEMBL3251	P19838	1SVC	Not Available	0.9286	0.9609
Transthyretin	CHEMBL3194	P02766	6SUG	T86462	0.9129	0.9071
Tyrosyl-DNA phosphodiesterase 1	CHEMBL1075138	Q9NUW8	6N0D	Not Available	0.911	0.7122
Transcription intermediary factor 1-alpha	CHEMBL3108638	O15164	4YBM	Not Available	0.9036	0.9556
Serotonin 2c (5-HT2c) receptor	CHEMBL225	P28335	6BQH	T83813	0.8946	0.8962
Glycine transporter 2	CHEMBL3060	Q9Y345	Not Available	Not Available	0.8906	0.9917
Endoplasmic reticulum-associated amyloid beta-peptide-binding protein	CHEMBL4159	Q99714	2O23	Not Available	0.8652	0.7016
Peptidyl-prolyl cis-trans isomerase NIMA-interacting 1	CHEMBL2288	Q13526	1PIN	T16308	0.856	0.9171
Proteasome component C5	CHEMBL4208	P20618	6KWY	Not Available	0.8509	0.9
Proteasome Macropain subunit	CHEMBL3492	P49721	5LE5	Not Available	0.8252	0.9024
Thyroid hormone receptor alpha	CHEMBL1860	P10827	3ILZ	T79591	0.8081	0.9915
Macrophage migration inhibitory factor	CHEMBL2085	P14174	6B1K	T39977	0.8043	0.8078
Arachidonate 12-lipoxygenase	CHEMBL3687	P18054	3D3L	Not Available	0.8	0.7557
Monoamine oxidase A	CHEMBL1951	P21397	2Z5Y	Not Available	0.7925	0.9149
Dual specificity protein kinase CLK4	CHEMBL4203	Q9HAZ1	6FYV	Not Available	0.7714	0.9445
Protein Mdm4	CHEMBL1255126	O15151	6Q9Y	T36741	0.7701	0.902
DNA topoisomerase II alpha	CHEMBL1806	P11388	6ZY5	T17048	0.7658	0.89
Pregnane X receptor	CHEMBL3401	O75469	6TFI	T82702	0.7573	0.9473
Nuclear receptor ROR-beta	CHEMBL3091268	Q92753	Not Available	Not Available	0.7431	0.955
Glutamate receptor ionotropic, AMPA 2	CHEMBL4016	P42262	2WJW	T42392	0.7338	0.8692
Beta-glucuronidase	CHEMBL2728	P08236	3HN3	T96413	0.7317	0.7768
NT-3 growth factor receptor	CHEMBL5608	Q16288	6KZD	Not Available	0.7259	0.9589
Aminopeptidase N	CHEMBL1907	P15144	4FYT	T67272	0.7221	0.9331
Dipeptidyl peptidase IX	CHEMBL4793	Q86TI2	6EOR	Not Available	0.7189	0.9695
Glucose transporter	CHEMBL2535	P11166	6THA	Not Available	0.7174	0.9875
C5a anaphylatoxin chemotactic receptor	CHEMBL2373	P21730	6C1R	T15439	0.7159	0.9262
Cathepsin D	CHEMBL2581	P07339	4OD9	T67102	0.7082	0.9895
Serine/threonine-protein kinase/endoribonuclease IRE1	CHEMBL1163101	O75460	6W39	Not Available	0.6861	0.9811
Serine/threonine-protein kinase GAK	CHEMBL4355	O14976	4Y8D	T00043	0.6756	0.8932
Ectonucleotide pyrophosphatase/phosphodiesterase family member 1	CHEMBL5925	P22413	6WFJ	Not Available	0.6695	0.9238
Sodium channel protein type III alpha subunit	CHEMBL5163	Q9NY46	Not Available	T76937	0.6476	0.969
Platelet-derived growth factor receptor alpha	CHEMBL2007	P16234	7LBF	T53524	0.6448	0.9107
Glutaminase kidney isoform, mitochondrial	CHEMBL2146302	O94925	3UO9	T86734	0.6444	1
NADPH oxidase 1	CHEMBL1287628	Q9Y5S8	Not Available	Not Available	0.6303	0.9548
Xanthine dehydrogenase	CHEMBL1929	P47989	2E1Q	T40954	0.6292	0.9612
Acetyl-CoA carboxylase 2	CHEMBL4829	O00763	3TDC	T08922	0.6186	0.98
Vasopressin V1b receptor	CHEMBL1921	P47901	Not Available	Not Available	0.6097	0.925
Dual specificity protein phosphatase 3	CHEMBL2635	P51452	3F81	Not Available	0.6069	0.94
Lysosomal Pro-X carboxypeptidase	CHEMBL2335	P42785	3N2Z	Not Available	0.6066	1
Excitatory amino acid transporter 1	CHEMBL3085	P43003	5LM4	Not Available	0.6032	0.9467
Glycine receptor subunit alpha-1	CHEMBL5845	P23415	4X5T	T50269	0.5988	0.9071
ADAM10	CHEMBL5028	O14672	6BE6	T31902	0.5981	0.975
Acyl-CoA desaturase	CHEMBL5555	O00767	4ZYO	T10897	0.5917	0.975
Platelet-derived growth factor receptor	CHEMBL2095189	P09619	3MJG	T53524	0.5837	0.7167
Muscarinic acetylcholine receptor M4	CHEMBL1821	P08173	5DSG	T20709	0.5828	0.9408
Inhibitor of nuclear factor kappa B kinase alpha subunit	CHEMBL3476	O15111	5EBZ	Not Available	0.5782	0.9583
Phosphodiesterase 3A	CHEMBL241	Q14432	7LRC	T88975	0.5771	0.9294
Histone deacetylase 8	CHEMBL3192	Q9BY41	5VI6	T28887	0.5745	0.9399
Excitatory amino acid transporter 3	CHEMBL2721	P43005	6X2L	Not Available	0.5735	0.935
Integrin alpha-4/beta-1	CHEMBL1907599	P05556	3V4V	T97587	0.5733	0.9286
SUMO-activating enzyme	CHEMBL2095174	Q9UBE0	6XOG	Not Available	0.5719	0.79
Serine/threonine-protein kinase PLK4	CHEMBL3788	O00444	3COK	Not Available	0.5706	0.8365
Protein tyrosine kinase 2 beta	CHEMBL5469	Q14289	4EKU	T07087	0.5699	0.9103
C-C chemokine receptor type 1	CHEMBL2413	P32246	Not Available	T16016	0.5685	0.895
TRAF2- and NCK-interacting kinase	CHEMBL4527	Q9UKE5	2X7F	Not Available	0.5681	0.7
Beta amyloid A4 protein	CHEMBL2487	P05067	5BUO	T87024	0.5666	0.9674
Phosphodiesterase 3B	CHEMBL290	Q13370	1SO2	Not Available	0.5628	0.94
Mineralocorticoid receptor	CHEMBL1994	P08235	4PF3	Not Available	0.562	1
Arachidonate 5-lipoxygenase	CHEMBL215	P09917	3V98	Not Available	0.5611	0.9268
Voltage-gated potassium channel subunit Kv1.5	CHEMBL4306	P22460	Not Available	T17569	0.5577	0.9403
Sodium/hydrogen exchanger 1	CHEMBL2781	P19634	7DSX	T82028	0.5576	0.9024
Voltage-gated N-type calcium channel alpha-1B subunit	CHEMBL4478	Q00975	Not Available	T38338	0.5545	0.9714
Glutamate NMDA receptor; GRIN1/GRIN2B	CHEMBL1907603	Q05586	5EWM	Not Available	0.5539	0.9589
Urokinase-type plasminogen activator	CHEMBL3286	P00749	1GJ7	T17758	0.5468	0.9788
P2X purinoceptor 4	CHEMBL2104	Q99571	Not Available	T60330	0.5436	0.975
Tissue-type plasminogen activator	CHEMBL1873	P00750	1RTF	T45299	0.5428	0.9333
Dual specificity phosphatase Cdc25C	CHEMBL2378	P30307	3OP3	Not Available	0.5414	0.9667
Serine/threonine protein kinase NLK	CHEMBL5364	Q9UBE8	Not Available	Not Available	0.5377	0.79
Tissue factor pathway inhibitor	CHEMBL3713062	P10646	5NMV	T78890	0.5362	0.9733
Hexokinase type IV	CHEMBL3820	P35557	3F9M	T87166	0.5284	0.9196
Sphingosine 1-phosphate receptor Edg-8	CHEMBL2274	Q9H228	Not Available	T50089	0.5266	1
Glyoxalase I	CHEMBL2424	Q04760	3W0T	Not Available	0.5262	0.9167
PI3-kinase p110-alpha/p85-alpha	CHEMBL2111367	P27986	4JPS	T80276	0.5213	0.9433
Vitamin D receptor	CHEMBL1977	P11473	3B0T	T34234	0.5209	0.9943
Lipoxin A4 receptor	CHEMBL4227	P25090	6OMM	Not Available	0.5206	1
Pyroglutamylated RFamide peptide receptor	CHEMBL5852	Q96P65	Not Available	Not Available	0.5202	0.85
Excitatory amino acid transporter 2	CHEMBL4973	P43004	Not Available	Not Available	0.5165	0.9875
C-C chemokine receptor type 2	CHEMBL4015	P41597	5T1A	T89988	0.5157	0.9857
Relaxin receptor 1	CHEMBL1293316	Q9HBX9	Not Available	T73696	0.5102	0.825
Tyrosine-protein kinase FGR	CHEMBL4454	P09769	Not Available	Not Available	0.5097	0.77
Methionine aminopeptidase 2	CHEMBL3922	P50579	1B6A	T75596	0.5094	0.9728
Calpain 1	CHEMBL3891	P07384	1ZCM	Not Available	0.5073	0.9304
Voltage-gated T-type calcium channel alpha-1H subunit	CHEMBL1859	O95180	Not Available	T54644	0.5067	0.9857
Cyclin-dependent kinase 2/cyclin E1	CHEMBL1907605	P24864	1W98	T70176	0.5057	0.9288
Dopamine D1 receptor	CHEMBL2056	P21728	7JVP	Not Available	0.5054	0.91
