# Supplementary material for: Mechanism Actions of Coniferyl Alcohol in Improving Cardiac Dysfunction in Renovascular Hypertension Studied by Experimental Verification and Network Pharmacology
Source: Int J Mol Sci. 2024 Sep 19;25(18):10063. doi: 10.3390/ijms251810063 (PMC11444148; doi:10.3390/ijms251810063)
Supplement: Supplementary file 1 [file ijms-25-10063-s001.zip › Supplementary File/Suppl Table 3_HERB targets.xlsx]

## Sheet: sheet1
Target name	Database sources
ADRA1A	P35348
ADRA2A	P08913
ADRB1	P08588
ADRB2	P07550
CHRM1	P11229
MAOA	P21397
MAOB	P27338
PTGS1	P23219
PTGS2	P35354
SLC6A2	P23975
SLC6A3	Q01959
CHRM2	P08172
ADRA2C	P18825
CA2	P00918
PRSS1	P07477
ADRA1D	P25100
ADRA2B	P18089
LTA4H	P09960
DPEP1	P16444
CTRB1	P17538
ADRA1B	P35368
DPP4	P27487
NOS2	P35228
CDK2	P24941
NOS3	P29474
