# Supplementary material for: Mechanism Actions of Coniferyl Alcohol in Improving Cardiac Dysfunction in Renovascular Hypertension Studied by Experimental Verification and Network Pharmacology
Source: Int J Mol Sci. 2024 Sep 19;25(18):10063. doi: 10.3390/ijms251810063 (PMC11444148; doi:10.3390/ijms251810063)
Supplement: Supplementary file 1 [file ijms-25-10063-s001.zip › Supplementary File/Suppl Table 4_SEA targets.xlsx]

## Sheet: Sheet1
ACES_ELEEL	ache	Acetylcholinesterase	8.386e-12	0.71	P22303
NF2L2_HUMAN	NFE2L2	Nuclear factor erythroid 2-related factor 2	5.24e-64	0.63	Q16236
A4_HUMAN	APP	Amyloid-beta precursor protein	1.575e-61	0.62	P05067
NFKB1_HUMAN	NFKB1	Nuclear factor NF-kappa-B p105 subunit	3.127e-37	0.62	P19838
LGUL_HUMAN	GLO1	Lactoylglutathione lyase	2.484e-33	0.62	Q04760
Q8HY88_BOVIN	KCNK2	Potassium channel subfamily K member 2	1.375e-24	0.62	O95069
DHB3_RAT	Hsd17b3	Testosterone 17-beta-dehydrogenase 3	1.26e-21	0.62	P37058
FOS_HUMAN	FOS	Proto-oncogene c-Fos	6.684e-14	0.62	P01100
CAH6_HUMAN	CA6	Carbonic anhydrase 6	4.851e-13	0.62	P23280
LOX5_HUMAN	ALOX5	Arachidonate 5-lipoxygenase	6.328e-13	0.62	P09917
EP300_HUMAN	EP300	Histone acetyltransferase p300	9.212e-12	0.62	Q09472
CAH5B_HUMAN	CA5B	Carbonic anhydrase 5B, mitochondrial	4.029e-11	0.62	Q9Y2D0
CAH7_HUMAN	CA7	Carbonic anhydrase 7	8.391e-10	0.62	P43166
NOS2_MOUSE	Nos2	Nitric oxide synthase, inducible	5.002e-09	0.62	P35228
DHI1_RAT	Hsd11b1	Corticosteroid 11-beta-dehydrogenase isozyme 1	5.772e-09	0.62	P28845
CAH13_HUMAN	CA13	Carbonic anhydrase 13	7.806e-09	0.62	Q8N1Q1
LOX15_HUMAN	ALOX15	Arachidonate 15-lipoxygenase	8.011e-08	0.62	O15296
PGH1_HUMAN	PTGS1	Prostaglandin G/H synthase 1	9.785e-08	0.62	P23219
CAH15_MOUSE	Ca15	Carbonic anhydrase 15	2.528e-07	0.62	P00915
TLR4_MOUSE	Tlr4	Toll-like receptor 4	6.386e-07	0.62	O00206
PTGES_HUMAN	PTGES	Prostaglandin E synthase	8.568e-07	0.62	O14684
NRAM_I77AB		Neuraminidase	9.606e-07	0.62	Q6Q4G9
BACE1_HUMAN	BACE1	Beta-secretase 1	1.316e-06	0.62	P56817
CAH12_HUMAN	CA12	Carbonic anhydrase 12	3.106e-06	0.62	O43570
PPBI_HUMAN	ALPI	Intestinal-type alkaline phosphatase	9.548e-06	0.62	P09923
NANA_STREE	nanA	Sialidase A	2.707e-52	0.59	Q99519
CAH5A_HUMAN	CA5A	Carbonic anhydrase 5A, mitochondrial	2.584e-10	0.59	P35218
CAH14_HUMAN	CA14	Carbonic anhydrase 14	5.821e-07	0.59	Q9ULX7
Q7ZJM1_9HIV1	pol	Integrase	1.045e-22	0.57	P14350
TAU_HUMAN	MAPT	Microtubule-associated protein tau	2.321e-42	0.56	P10636
AOFB_HUMAN	MAOB	Amine oxidase [flavin-containing] B	4.341e-07	0.56	P27338
PPBI_MOUSE	Iap	Intestinal-type alkaline phosphatase	1.701e-06	0.56	P24822
HSF1_MOUSE	Hsf1	Heat shock factor protein 1	2.675e-06	0.56	Q00613
JUN_HUMAN	JUN	Transcription factor AP-1	3.114e-13	0.55	P05412
LOX5_RAT	Alox5	Arachidonate 5-lipoxygenase	9.697e-27	0.52	P09917
KCC2A_HUMAN	CAMK2A	Calcium/calmodulin-dependent protein kinase type II subunit alpha	2.318e-09	0.52	Q9UQM7
LOX12_HUMAN	ALOX12	Arachidonate 12-lipoxygenase, 12S-type	4.763e-08	0.52	P18054
	CXCL12	Stromal cell-derived factor 1	1.788e-133	0.51	P48061
TRPV1_HUMAN	TRPV1	Transient receptor potential cation channel subfamily V member 1	5.713e-08	0.51	Q8NER1
NEMO_HUMAN	IKBKG	NF-kappa-B essential modulator	1.968e-24	0.5	Q9Y6K9
CAH13_MOUSE	Ca13	Carbonic anhydrase 13	1.344e-13	0.5	Q8N1Q1
TTHY_HUMAN	TTR	Transthyretin	1.261e-18	0.48	P02766
SHBG_HUMAN	SHBG	Sex hormone-binding globulin	4.061e-12	0.48	P04278
TBB1_HUMAN	TUBB1	Tubulin beta-1 chain	6.171e-117	0.47	Q9H4B7
DYR1A_RAT	Dyrk1a	Dual specificity tyrosine-phosphorylation-regulated kinase 1A	1.256e-10	0.47	Q13627
PPO2_AGABI	PPO2	Polyphenol oxidase 2	3.837e-10	0.47	Q9UGN5
DCOR_HUMAN	ODC1	Ornithine decarboxylase	1.62e-37	0.46	P11926
TF65_HUMAN	RELA	Transcription factor p65	1.141e-21	0.45	Q04206
NQO2_HUMAN	NQO2	Ribosyldihydronicotinamide dehydrogenase [quinone]	1.11e-16	0.45	P16083
ALR_HUMAN	GFER	FAD-linked sulfhydryl oxidase ALR	2.22e-16	0.45	P55789
Q49PX0_9POXV	N1L	N1L	2.259e-28	0.44	Q9BZM6
TOP2A_HUMAN	TOP2A	DNA topoisomerase 2-alpha	1.266e-24	0.44	P11388
Q3I4V7_CRYNV	CAN2	Carbonic anhydrase	1.11e-16	0.44	P17655
MTCA1_MYCTU	mtcA1	Beta-carbonic anhydrase 1	2.966e-10	0.44
PERM_HUMAN	MPO	Myeloperoxidase	3.157e-10	0.44	P05164
TBB2B_BOVIN	TUBB2B	Tubulin beta-2B chain	1.477e-09	0.43	Q9BVA1
CP1A1_HUMAN	CYP1A1	Cytochrome P450 1A1	1.684e-47	0.42	P04798
CP1B1_HUMAN	CYP1B1	Cytochrome P450 1B1	6.73e-47	0.42	Q16678
TRPV2_RAT	Trpv2	Transient receptor potential cation channel subfamily V member 2	8.1e-35	0.42	Q9Y5S1
ABCG2_HUMAN	ABCG2	Broad substrate specificity ATP-binding cassette transporter ABCG2	8.64e-25	0.42	Q9UNQ0
CHLE_HUMAN	BCHE	Cholinesterase	1.018e-07	0.42	P06276
ACES_HUMAN	ACHE	Acetylcholinesterase	2.663e-06	0.42	P22303
MCL1_HUMAN	MCL1	Induced myeloid leukemia cell differentiation protein Mcl-1	3.129e-06	0.42	Q07820
CCND3_HUMAN	CCND3	G1/S-specific cyclin-D3	3.234e-06	0.42	P30281
ST17B_HUMAN	STK17B	Serine/threonine-protein kinase 17B	4.858e-29	0.41	O94768
MPRI_HUMAN	IGF2R	Cation-independent mannose-6-phosphate receptor	2.076e-18	0.41	P11717
5HT2B_RAT	Htr2b	5-hydroxytryptamine receptor 2B	2.487e-14	0.41	P41595
PTN7_HUMAN	PTPN7	Tyrosine-protein phosphatase non-receptor type 7	6.406e-13	0.4	P35236
ALDR_RAT	Akr1b1	Aldo-keto reductase family 1 member B1	8.855e-13	0.4	P15121
DUS3_HUMAN	DUSP3	Dual specificity protein phosphatase 3	1.241e-12	0.4	P51452
LIPP_PIG	PNLIP	Pancreatic triacylglycerol lipase	9.846e-10	0.4	P16233
		设置MaxTc≥0.4
