# Supplementary material for: Mechanism Actions of Coniferyl Alcohol in Improving Cardiac Dysfunction in Renovascular Hypertension Studied by Experimental Verification and Network Pharmacology
Source: Int J Mol Sci. 2024 Sep 19;25(18):10063. doi: 10.3390/ijms251810063 (PMC11444148; doi:10.3390/ijms251810063)
Supplement: Supplementary file 1 [file ijms-25-10063-s001.zip › Supplementary File/Suppl Table 5_CA targets.xlsx]

## Sheet: Sheet1
Uniprot_ID	Targets
P35348	ADRA1A
P08913	ADRA2A
P08588	ADRB1
P07550	ADRB2
P11229	CHRM1
P21397	MAOA
P27338	MAOB
P23219	PTGS1
P35354	PTGS2
P23975	SLC6A2
Q01959	SLC6A3
P08172	CHRM2
P18825	ADRA2C
P00918	CA2
P07477	PRSS1
P25100	ADRA1D
P18089	ADRA2B
P09960	LTA4H
P16444	DPEP1
P17538	CTRB1
P35368	ADRA1B
P27487	DPP4
P35228	NOS2
P24941	CDK2
P29474	NOS3
P05177	CYP1A2
Q6B856	TUBB2B
P09917	ALOX5
Q04206	RELA
P11511	CYP19A1
P35218	CA5A
P80457	XDH
P05067	APP
O43570	CA12
Q9ULX7	CA14
P14174	MIF
O42713	PPO2
P16050	ALOX15
Q00G26	PLIN5
P35869	AHR
P41235	HNF4A
P08909	Htr2c
P31388	Htr6
Q16548	BCL2A1
Q9UNQ0	ABCG2
P43166	CA7
Q9HC97	GPR35
P14061	HSD17B1
P02550	TBA1A
O43353	RIPK2
Q8N1Q1	CA13
Q9Y2D0	CA5B
P22748	CA4
P23280	CA6
P05186	ALPL
Q9NR96	TLR9
P37058	HSD17B3
P20288	DRD2
Q13627	DYRK1A
Q9GZU7	CTDSP1
P16116	AKR1B1
P51452	DUSP3
P35398	RORA
P18031	PTPN1
Q92731	ESR2
Q9HC16	APOBEC3G
P31941	APOBEC3A
P24468	NR2F2
P20648	ATP4A
P05362	ICAM1
P28564	Htr1b
P21728	DRD1
O60240	PLIN1
P50579	METAP2
P21918	DRD5
Q9UBN7	HDAC6
P28566	HTR1E
P56524	HDAC4
P49841	GSK3B
P03372	ESR1
Q96RJ0	TAAR1
P55211	CASP9
P49759	CLK1
Q16790	CA9
Q15722	LTB4R
P33261	CYP2C19
P55245	EGFR
P22303	ACHE
P01375	TNF
P37059	HSD17B2
P11309	PIM1
P12268	IMPDH2
P04054	PLA2G1B
P63000	RAC1
Q02156	PRKCE
P14780	MMP9
P35236	PTPN7
O95136	S1PR2
P47936	Cnr2
P47898	HTR5A
P16234	PDGFRA
Q00975	CACNA1B
Q14432	PDE3A
Q99685	MGLL
Q05655	PRKCD
P30305	CDC25B
P07949	RET
P26358	DNMT1
P06241	FYN
Q00960	Grin2b
O95977	S1PR4
P35916	FLT4
P27695	APEX1
Q16236	NFE2L2
Q13887	KLF5
P19838	NFKB1
P02766	TTR
Q9NUW8	TDP1
O15164	TRIM24
Q9Y345	SLC6A5
Q99714	HSD17B10
Q13526	PIN1
P20618	PSMB1
P49721	PSMB2
P10827	THRA
P18054	ALOX12
Q9HAZ1	CLK4
O15151	MDM4
P11388	TOP2A
O75469	NR1I2
Q92753	RORB
P42262	GRIA2
P08236	GUSB
Q16288	NTRK3
P15144	ANPEP
Q86TI2	DPP9
P11166	SLC2A1
P21730	C5AR1
P07339	CTSD
O75460	ERN1
O14976	GAK
P22413	ENPP1
Q9NY46	SCN3A
O94925	GLS
Q9Y5S8	NOX1
O00763	ACACB
P47901	AVPR1B
P42785	PRCP
P43003	SLC1A3
P23415	GLRA1
O14672	ADAM10
O00767	SCD
P09619	PDGFRB
P08173	CHRM4
O15111	CHUK
Q9BY41	HDAC8
P43005	SLC1A1
P05556	ITGB1
Q9UBE0	SAE1
O00444	PLK4
Q14289	PTK2B
P32246	CCR1
Q9UKE5	TNIK
Q13370	PDE3B
P08235	NR3C2
P22460	KCNA5
P19634	SLC9A1
Q05586	GRIN1
P00749	PLAU
Q99571	P2RX4
P00750	PLAT
P30307	CDC25C
Q9UBE8	NLK
P10646	TFPI
P35557	GCK
Q9H228	S1PR5
Q04760	GLO1
P27986	PIK3R1
P11473	VDR
P25090	FPR2
Q96P65	QRFPR
P43004	SLC1A2
P41597	CCR2
Q9HBX9	RXFP1
P09769	FGR
P07384	CAPN1
O95180	CACNA1H
P24864	CCNE1
O95069	KCNK2
P01100	FOS
Q09472	EP300
P28845	HSD11B1
O15296	ALOX15B
P00915	CA1
O00206	TLR4
O14684	PTGES
Q6Q4G9	NEU1
P56817	BACE1
P09923	ALPI
P14350	pol
P10636	MAPT
P24822	Iap
Q00613	HSF1
P05412	JUN
Q9UQM7	CAMK2A
P48061	CXCL12
Q8NER1	TRPV1
Q9Y6K9	IKBKG
P04278	SHBG
Q9H4B7	TUBB1
Q9UGN5	PARP2
P11926	ODC1
P16083	NQO2
P55789	GFER
Q9BZM6	ULBP1
P17655	CAPN2
P05164	MPO
P04798	CYP1A1
Q16678	CYP1B1
Q9Y5S1	TRPV2
P06276	BCHE
Q07820	MCL1
P30281	CCND3
O94768	STK17B
P11717	IGF2R
P41595	HTR2B
P16233	PNLIP
