# Supplementary material for: Mechanism Actions of Coniferyl Alcohol in Improving Cardiac Dysfunction in Renovascular Hypertension Studied by Experimental Verification and Network Pharmacology
Source: Int J Mol Sci. 2024 Sep 19;25(18):10063. doi: 10.3390/ijms251810063 (PMC11444148; doi:10.3390/ijms251810063)
Supplement: Supplementary file 1 [file ijms-25-10063-s001.zip › Supplementary File/Suppl Table 6_GeneCards targets.xlsx]

## Sheet: GeneCards targets
Gene Symbol	Description	Category	Uniprot ID	Gifts	GC Id	Relevance score	GeneCards Link
AGT	Angiotensinogen	Protein Coding	P01019	56	GC01M230690	67.857	https://www.genecards.org/cgi-bin/carddisp.pl?gene=AGT
AGTR1	Angiotensin II Receptor Type 1	Protein Coding	P30556	58	GC03P148697	60.9388	https://www.genecards.org/cgi-bin/carddisp.pl?gene=AGTR1
NOS3	Nitric Oxide Synthase 3	Protein Coding	P29474	56	GC07P152342	60.5109	https://www.genecards.org/cgi-bin/carddisp.pl?gene=NOS3
ACE	Angiotensin I Converting Enzyme	Protein Coding	P12821	58	GC17P063477	54.6409	https://www.genecards.org/cgi-bin/carddisp.pl?gene=ACE
PKD1	Polycystin 1, Transient Receptor Potential Channel Interacting	Protein Coding	P98161	52	GC16M010453	54.1508	https://www.genecards.org/cgi-bin/carddisp.pl?gene=PKD1
REN	Renin	Protein Coding	P00797	56	GC01M204154	45.8325	https://www.genecards.org/cgi-bin/carddisp.pl?gene=REN
NR3C2	Nuclear Receptor Subfamily 3 Group C Member 2	Protein Coding	P08235	53	GC04M148078	44.6533	https://www.genecards.org/cgi-bin/carddisp.pl?gene=NR3C2
SMAD9	SMAD Family Member 9	Protein Coding	O15198	53	GC13M036844	36.5153	https://www.genecards.org/cgi-bin/carddisp.pl?gene=SMAD9
EDN1	Endothelin 1	Protein Coding	P05305	56	GC06P012236	32.0881	https://www.genecards.org/cgi-bin/carddisp.pl?gene=EDN1
CYP11B2	Cytochrome P450 Family 11 Subfamily B Member 2	Protein Coding	P19099	53	GC08M142910	31.3653	https://www.genecards.org/cgi-bin/carddisp.pl?gene=CYP11B2
MYH9	Myosin Heavy Chain 9	Protein Coding	P35579	54	GC22M036281	29.555	https://www.genecards.org/cgi-bin/carddisp.pl?gene=MYH9
NPPA	Natriuretic Peptide A	Protein Coding	P01160	52	GC01M011846	29.2552	https://www.genecards.org/cgi-bin/carddisp.pl?gene=NPPA
SLC34A1	Solute Carrier Family 34 Member 1	Protein Coding	Q06495	51	GC05P179202	26.8435	https://www.genecards.org/cgi-bin/carddisp.pl?gene=SLC34A1
ALB	Albumin	Protein Coding	P02768	56	GC04P073397	26.3969	https://www.genecards.org/cgi-bin/carddisp.pl?gene=ALB
NPPB	Natriuretic Peptide B	Protein Coding	P16860	50	GC01M011858	25.3249	https://www.genecards.org/cgi-bin/carddisp.pl?gene=NPPB
HSD11B2	Hydroxysteroid 11-Beta Dehydrogenase 2	Protein Coding	P80365	52	GC16P067433	24.7587	https://www.genecards.org/cgi-bin/carddisp.pl?gene=HSD11B2
INS	Insulin	Protein Coding	P01308	54	GC11M002159	24.7212	https://www.genecards.org/cgi-bin/carddisp.pl?gene=INS
ENPP1	Ectonucleotide Pyrophosphatase/Phosphodiesterase 1	Protein Coding	P22413	56	GC06P131808	24.4558	https://www.genecards.org/cgi-bin/carddisp.pl?gene=ENPP1
IL6	Interleukin 6	Protein Coding	P05231	58	GC07P022725	24.4368	https://www.genecards.org/cgi-bin/carddisp.pl?gene=IL6
ABCC8	ATP Binding Cassette Subfamily C Member 8	Protein Coding	Q09428	53	GC11M017392	24.3749	https://www.genecards.org/cgi-bin/carddisp.pl?gene=ABCC8
ABCA3	ATP Binding Cassette Subfamily A Member 3	Protein Coding	Q99758	55	GC16M002275	24.2383	https://www.genecards.org/cgi-bin/carddisp.pl?gene=ABCA3
SCNN1B	Sodium Channel Epithelial 1 Subunit Beta	Protein Coding	P51168	55	GC16P023278	23.1497	https://www.genecards.org/cgi-bin/carddisp.pl?gene=SCNN1B
SERPINE1	Serpin Family E Member 1	Protein Coding	P05121	57	GC07P101127	21.2236	https://www.genecards.org/cgi-bin/carddisp.pl?gene=SERPINE1
ELN	Elastin	Protein Coding	P15502	50	GC07P074027	20.4633	https://www.genecards.org/cgi-bin/carddisp.pl?gene=ELN
TNF	Tumor Necrosis Factor	Protein Coding	P01375	58	GC06P104098	20.0446	https://www.genecards.org/cgi-bin/carddisp.pl?gene=TNF
SCNN1G	Sodium Channel Epithelial 1 Subunit Gamma	Protein Coding	P51170	54	GC16P023182	19.8481	https://www.genecards.org/cgi-bin/carddisp.pl?gene=SCNN1G
KNG1	Kininogen 1	Protein Coding	P01042	54	GC03P186717	19.5905	https://www.genecards.org/cgi-bin/carddisp.pl?gene=KNG1
ADM	Adrenomedullin	Protein Coding	P35318	52	GC11P010304	19.5177	https://www.genecards.org/cgi-bin/carddisp.pl?gene=ADM
CRP	C-Reactive Protein	Protein Coding	P02741	52	GC01M159732	19.3479	https://www.genecards.org/cgi-bin/carddisp.pl?gene=CRP
MTHFR	Methylenetetrahydrofolate Reductase	Protein Coding	P42898	54	GC01M011785	18.482	https://www.genecards.org/cgi-bin/carddisp.pl?gene=MTHFR
NCF1	Neutrophil Cytosolic Factor 1	Protein Coding	P14598	53	GC07P079604	17.9225	https://www.genecards.org/cgi-bin/carddisp.pl?gene=NCF1
FBN1	Fibrillin 1	Protein Coding	P35555	54	GC15M048408	17.872	https://www.genecards.org/cgi-bin/carddisp.pl?gene=FBN1
NR3C1	Nuclear Receptor Subfamily 3 Group C Member 1	Protein Coding	P04150	56	GC05M143277	17.5956	https://www.genecards.org/cgi-bin/carddisp.pl?gene=NR3C1
NF1	Neurofibromin 1	Protein Coding	P21359	54	GC17P031094	17.4498	https://www.genecards.org/cgi-bin/carddisp.pl?gene=NF1
JAK2	Janus Kinase 2	Protein Coding	O60674	60	GC09P004985	17.3523	https://www.genecards.org/cgi-bin/carddisp.pl?gene=JAK2
TGFB1	Transforming Growth Factor Beta 1	Protein Coding	P01137	60	GC19M041301	17.2857	https://www.genecards.org/cgi-bin/carddisp.pl?gene=TGFB1
VEGFA	Vascular Endothelial Growth Factor A	Protein Coding	P15692	56	GC06P043770	17.2317	https://www.genecards.org/cgi-bin/carddisp.pl?gene=VEGFA
EDNRA	Endothelin Receptor Type A	Protein Coding	P25101	56	GC04P147480	16.8767	https://www.genecards.org/cgi-bin/carddisp.pl?gene=EDNRA
HMOX1	Heme Oxygenase 1	Protein Coding	P09601	59	GC22P035380	16.8179	https://www.genecards.org/cgi-bin/carddisp.pl?gene=HMOX1
AGTR2	Angiotensin II Receptor Type 2	Protein Coding	P50052	50	GC0XP116170	16.7446	https://www.genecards.org/cgi-bin/carddisp.pl?gene=AGTR2
PGR-AS1	PGR Antisense RNA 1	RNA Gene		13	GC11P101131	16.6643	https://www.genecards.org/cgi-bin/carddisp.pl?gene=PGR-AS1
FN1	Fibronectin 1	Protein Coding	P02751	57	GC02M215360	16.5447	https://www.genecards.org/cgi-bin/carddisp.pl?gene=FN1
NSD1	Nuclear Receptor Binding SET Domain Protein 1	Protein Coding	Q96L73	51	GC05P179183	16.3499	https://www.genecards.org/cgi-bin/carddisp.pl?gene=NSD1
APOB	Apolipoprotein B	Protein Coding	P04114	53	GC02M020956	15.9248	https://www.genecards.org/cgi-bin/carddisp.pl?gene=APOB
F2	Coagulation Factor II, Thrombin	Protein Coding	P00734	57	GC11P046851	15.1323	https://www.genecards.org/cgi-bin/carddisp.pl?gene=F2
ACE2	Angiotensin Converting Enzyme 2	Protein Coding	Q9BYF1	56	GC0XM015494	14.8923	https://www.genecards.org/cgi-bin/carddisp.pl?gene=ACE2
VWF	Von Willebrand Factor	Protein Coding	P04275	54	GC12M006031	14.8805	https://www.genecards.org/cgi-bin/carddisp.pl?gene=VWF
TEK	TEK Receptor Tyrosine Kinase	Protein Coding	Q02763	58	GC09P027109	14.7089	https://www.genecards.org/cgi-bin/carddisp.pl?gene=TEK
SELP	Selectin P	Protein Coding	P16109	52	GC01M169558	14.5452	https://www.genecards.org/cgi-bin/carddisp.pl?gene=SELP
PGF	Placental Growth Factor	Protein Coding	P49763	51	GC14M074941	14.4446	https://www.genecards.org/cgi-bin/carddisp.pl?gene=PGF
SOD1	Superoxide Dismutase 1	Protein Coding	P00441	60	GC21P031659	14.4081	https://www.genecards.org/cgi-bin/carddisp.pl?gene=SOD1
YY1AP1	YY1 Associated Protein 1	Protein Coding	Q9H869	45	GC01M155659	14.0777	https://www.genecards.org/cgi-bin/carddisp.pl?gene=YY1AP1
NOS2	Nitric Oxide Synthase 2	Protein Coding	P35228	56	GC17M027756	14.0685	https://www.genecards.org/cgi-bin/carddisp.pl?gene=NOS2
PLAT	Plasminogen Activator, Tissue Type	Protein Coding	P00750	56	GC08M042174	14.0385	https://www.genecards.org/cgi-bin/carddisp.pl?gene=PLAT
ADRB1	Adrenoceptor Beta 1	Protein Coding	P08588	55	GC10P114044	13.8397	https://www.genecards.org/cgi-bin/carddisp.pl?gene=ADRB1
MMP2	Matrix Metallopeptidase 2	Protein Coding	P08253	60	GC16P055390	13.8019	https://www.genecards.org/cgi-bin/carddisp.pl?gene=MMP2
CALCA	Calcitonin Related Polypeptide Alpha	Protein Coding	P06881	49	GC11M014966	13.5255	https://www.genecards.org/cgi-bin/carddisp.pl?gene=CALCA
EPO	Erythropoietin	Protein Coding	P01588	49	GC07P100720	13.4098	https://www.genecards.org/cgi-bin/carddisp.pl?gene=EPO
CCL2	C-C Motif Chemokine Ligand 2	Protein Coding	P13500	55	GC17P034255	13.303	https://www.genecards.org/cgi-bin/carddisp.pl?gene=CCL2
MMP9	Matrix Metallopeptidase 9	Protein Coding	P14780	60	GC20P046008	13.276	https://www.genecards.org/cgi-bin/carddisp.pl?gene=MMP9
NOX4	NADPH Oxidase 4	Protein Coding	Q9NPH5	49	GC11M089324	13.2758	https://www.genecards.org/cgi-bin/carddisp.pl?gene=NOX4
MIR29A	MicroRNA 29a	RNA Gene		24	GC07M130876	13.0072	https://www.genecards.org/cgi-bin/carddisp.pl?gene=MIR29A
CD36	CD36 Molecule	Protein Coding	P16671	56	GC07P080369	12.5961	https://www.genecards.org/cgi-bin/carddisp.pl?gene=CD36
SELE	Selectin E	Protein Coding	P16581	50	GC01M169722	12.5851	https://www.genecards.org/cgi-bin/carddisp.pl?gene=SELE
CCN2	Cellular Communication Network Factor 2	Protein Coding	P29279	53	GC06M131948	12.5689	https://www.genecards.org/cgi-bin/carddisp.pl?gene=CCN2
ADAMTS13	ADAM Metallopeptidase With Thrombospondin Type 1 Motif 13	Protein Coding	Q76LX8	54	GC09P133414	12.5627	https://www.genecards.org/cgi-bin/carddisp.pl?gene=ADAMTS13
ANGPT1	Angiopoietin 1	Protein Coding	Q15389	53	GC08M107246	12.5499	https://www.genecards.org/cgi-bin/carddisp.pl?gene=ANGPT1
GATA4	GATA Binding Protein 4	Protein Coding	P43694	56	GC08P011676	12.3675	https://www.genecards.org/cgi-bin/carddisp.pl?gene=GATA4
SERPINC1	Serpin Family C Member 1	Protein Coding	P01008	57	GC01M174774	12.3184	https://www.genecards.org/cgi-bin/carddisp.pl?gene=SERPINC1
HIF1A	Hypoxia Inducible Factor 1 Subunit Alpha	Protein Coding	Q16665	55	GC14P061695	12.2064	https://www.genecards.org/cgi-bin/carddisp.pl?gene=HIF1A
ABCC6	ATP Binding Cassette Subfamily C Member 6	Protein Coding	O95255	54	GC16M016259	12.1943	https://www.genecards.org/cgi-bin/carddisp.pl?gene=ABCC6
ACTA2	Actin Alpha 2, Smooth Muscle	Protein Coding	P62736	53	GC10M088935	11.979	https://www.genecards.org/cgi-bin/carddisp.pl?gene=ACTA2
IL10	Interleukin 10	Protein Coding	P22301	54	GC01M206767	11.8257	https://www.genecards.org/cgi-bin/carddisp.pl?gene=IL10
PTGS2	Prostaglandin-Endoperoxide Synthase 2	Protein Coding	P35354	56	GC01M186671	11.7854	https://www.genecards.org/cgi-bin/carddisp.pl?gene=PTGS2
F3	Coagulation Factor III, Tissue Factor	Protein Coding	P13726	52	GC01M094703	11.7831	https://www.genecards.org/cgi-bin/carddisp.pl?gene=F3
MYH6	Myosin Heavy Chain 6	Protein Coding	P13533	53	GC14M023381	11.7203	https://www.genecards.org/cgi-bin/carddisp.pl?gene=MYH6
ATP6AP2	ATPase H+ Transporting Accessory Protein 2	Protein Coding	O75787	52	GC0XP040588	11.662	https://www.genecards.org/cgi-bin/carddisp.pl?gene=ATP6AP2
CYBB	Cytochrome B-245 Beta Chain	Protein Coding	P04839	56	GC0XP037780	11.6338	https://www.genecards.org/cgi-bin/carddisp.pl?gene=CYBB
NOS1	Nitric Oxide Synthase 1	Protein Coding	P29475	56	GC12M117208	11.3852	https://www.genecards.org/cgi-bin/carddisp.pl?gene=NOS1
BDKRB2	Bradykinin Receptor B2	Protein Coding	P30411	52	GC14P096205	11.3736	https://www.genecards.org/cgi-bin/carddisp.pl?gene=BDKRB2
CST3	Cystatin C	Protein Coding	P01034	50	GC20M023781	11.2619	https://www.genecards.org/cgi-bin/carddisp.pl?gene=CST3
EDN2	Endothelin 2	Protein Coding	P20800	46	GC01M041478	11.2564	https://www.genecards.org/cgi-bin/carddisp.pl?gene=EDN2
POMC	Proopiomelanocortin	Protein Coding	P01189	54	GC02M025160	11.1075	https://www.genecards.org/cgi-bin/carddisp.pl?gene=POMC
VDR	Vitamin D Receptor	Protein Coding	P11473	57	GC12M047841	10.7607	https://www.genecards.org/cgi-bin/carddisp.pl?gene=VDR
HMOX2	Heme Oxygenase 2	Protein Coding	P30519	52	GC16P004474	10.7467	https://www.genecards.org/cgi-bin/carddisp.pl?gene=HMOX2
COL3A1	Collagen Type III Alpha 1 Chain	Protein Coding	P02461	54	GC02P188974	10.6771	https://www.genecards.org/cgi-bin/carddisp.pl?gene=COL3A1
MYLK	Myosin Light Chain Kinase	Protein Coding	Q15746	58	GC03M123610	10.5819	https://www.genecards.org/cgi-bin/carddisp.pl?gene=MYLK
NPY	Neuropeptide Y	Protein Coding	P01303	51	GC07P024290	10.5786	https://www.genecards.org/cgi-bin/carddisp.pl?gene=NPY
DBH	Dopamine Beta-Hydroxylase	Protein Coding	P09172	58	GC09P133636	10.5684	https://www.genecards.org/cgi-bin/carddisp.pl?gene=DBH
VCAM1	Vascular Cell Adhesion Molecule 1	Protein Coding	P19320	53	GC01P100719	10.4619	https://www.genecards.org/cgi-bin/carddisp.pl?gene=VCAM1
SPP1	Secreted Phosphoprotein 1	Protein Coding	P10451	52	GC04P087975	10.3763	https://www.genecards.org/cgi-bin/carddisp.pl?gene=SPP1
NPHS1	NPHS1 Adhesion Molecule, Nephrin	Protein Coding	O60500	54	GC19M035825	10.2744	https://www.genecards.org/cgi-bin/carddisp.pl?gene=NPHS1
TGFBR1	Transforming Growth Factor Beta Receptor 1	Protein Coding	P36897	61	GC09P099104	10.1946	https://www.genecards.org/cgi-bin/carddisp.pl?gene=TGFBR1
SOD2-OT1	SOD2 Overlapping Transcript 1	RNA Gene		14	GC06M159772	10.1637	https://www.genecards.org/cgi-bin/carddisp.pl?gene=SOD2-OT1
CMA1	Chymase 1	Protein Coding	P23946	50	GC14M025409	10.1597	https://www.genecards.org/cgi-bin/carddisp.pl?gene=CMA1
KLKB1	Kallikrein B1	Protein Coding	P03952	53	GC04P186248	10.1377	https://www.genecards.org/cgi-bin/carddisp.pl?gene=KLKB1
MLXIPL	MLX Interacting Protein Like	Protein Coding	Q9NP71	50	GC07M073593	10.0983	https://www.genecards.org/cgi-bin/carddisp.pl?gene=MLXIPL
XYLT1	Xylosyltransferase 1	Protein Coding	Q86Y38	50	GC16M017101	10.0391	https://www.genecards.org/cgi-bin/carddisp.pl?gene=XYLT1
NPR2	Natriuretic Peptide Receptor 2	Protein Coding	P20594	55	GC09P052014	10.024	https://www.genecards.org/cgi-bin/carddisp.pl?gene=NPR2
TLR4	Toll Like Receptor 4	Protein Coding	O00206	58	GC09P117704	9.94529	https://www.genecards.org/cgi-bin/carddisp.pl?gene=TLR4
LCN2	Lipocalin 2	Protein Coding	P80188	52	GC09P128149	9.89308	https://www.genecards.org/cgi-bin/carddisp.pl?gene=LCN2
SUCNR1	Succinate Receptor 1	Protein Coding	Q9BXA5	45	GC03P151873	9.88792	https://www.genecards.org/cgi-bin/carddisp.pl?gene=SUCNR1
DDAH2	Dimethylarginine Dimethylaminohydrolase 2	Protein Coding	O95865	48	GC06M031727	9.86562	https://www.genecards.org/cgi-bin/carddisp.pl?gene=DDAH2
GTF2I	General Transcription Factor IIi	Protein Coding	P78347	46	GC07P079598	9.71353	https://www.genecards.org/cgi-bin/carddisp.pl?gene=GTF2I
LPA	Lipoprotein(A)	Protein Coding	P08519	46	GC06M160531	9.6817	https://www.genecards.org/cgi-bin/carddisp.pl?gene=LPA
NKX2-5	NK2 Homeobox 5	Protein Coding	P52952	52	GC05M173232	9.57438	https://www.genecards.org/cgi-bin/carddisp.pl?gene=NKX2-5
GTF2IRD2	GTF2I Repeat Domain Containing 2	Protein Coding	Q86UP8	40	GC07M074796	9.56873	https://www.genecards.org/cgi-bin/carddisp.pl?gene=GTF2IRD2
STAT1	Signal Transducer And Activator Of Transcription 1	Protein Coding	P42224	60	GC02M190908	9.56019	https://www.genecards.org/cgi-bin/carddisp.pl?gene=STAT1
XYLT2	Xylosyltransferase 2	Protein Coding	Q9H1B5	53	GC17P078623	9.55574	https://www.genecards.org/cgi-bin/carddisp.pl?gene=XYLT2
CYP4A11	Cytochrome P450 Family 4 Subfamily A Member 11	Protein Coding	Q02928	49	GC01M046929	9.54783	https://www.genecards.org/cgi-bin/carddisp.pl?gene=CYP4A11
LIMK1	LIM Domain Kinase 1	Protein Coding	P53667	55	GC07P074082	9.41576	https://www.genecards.org/cgi-bin/carddisp.pl?gene=LIMK1
BDNF-AS	BDNF Antisense RNA	RNA Gene		24	GC11P027619	9.40852	https://www.genecards.org/cgi-bin/carddisp.pl?gene=BDNF-AS
NPHS2	NPHS2 Stomatin Family Member, Podocin	Protein Coding	Q9NP85	49	GC01M179554	9.40325	https://www.genecards.org/cgi-bin/carddisp.pl?gene=NPHS2
APOL1	Apolipoprotein L1	Protein Coding	O14791	51	GC22P036253	9.39539	https://www.genecards.org/cgi-bin/carddisp.pl?gene=APOL1
KLK4	Kallikrein Related Peptidase 4	Protein Coding	Q9Y5K2	52	GC19M079973	9.3871	https://www.genecards.org/cgi-bin/carddisp.pl?gene=KLK4
EDN3	Endothelin 3	Protein Coding	P14138	53	GC20P059300	9.21471	https://www.genecards.org/cgi-bin/carddisp.pl?gene=EDN3
HMGCR	3-Hydroxy-3-Methylglutaryl-CoA Reductase	Protein Coding	P04035	53	GC05P075336	9.19469	https://www.genecards.org/cgi-bin/carddisp.pl?gene=HMGCR
CASR	Calcium Sensing Receptor	Protein Coding	P41180	58	GC03P122183	9.05886	https://www.genecards.org/cgi-bin/carddisp.pl?gene=CASR
STX1A	Syntaxin 1A	Protein Coding	Q16623	54	GC07M074106	8.97927	https://www.genecards.org/cgi-bin/carddisp.pl?gene=STX1A
PTH	Parathyroid Hormone	Protein Coding	P01270	52	GC11M013492	8.97698	https://www.genecards.org/cgi-bin/carddisp.pl?gene=PTH
EIF4H	Eukaryotic Translation Initiation Factor 4H	Protein Coding	Q15056	49	GC07P074174	8.95739	https://www.genecards.org/cgi-bin/carddisp.pl?gene=EIF4H
PTGS1	Prostaglandin-Endoperoxide Synthase 1	Protein Coding	P23219	53	GC09P122370	8.95018	https://www.genecards.org/cgi-bin/carddisp.pl?gene=PTGS1
MPO	Myeloperoxidase	Protein Coding	P05164	60	GC17M058269	8.93826	https://www.genecards.org/cgi-bin/carddisp.pl?gene=MPO
TGFB2	Transforming Growth Factor Beta 2	Protein Coding	P61812	58	GC01P218345	8.76852	https://www.genecards.org/cgi-bin/carddisp.pl?gene=TGFB2
MME	Membrane Metalloendopeptidase	Protein Coding	P08473	57	GC03P155024	8.7638	https://www.genecards.org/cgi-bin/carddisp.pl?gene=MME
DPP4	Dipeptidyl Peptidase 4	Protein Coding	P27487	56	GC02M161992	8.72366	https://www.genecards.org/cgi-bin/carddisp.pl?gene=DPP4
ANGPT2	Angiopoietin 2	Protein Coding	O15123	56	GC08M006499	8.71869	https://www.genecards.org/cgi-bin/carddisp.pl?gene=ANGPT2
METTL27	Methyltransferase Like 27	Protein Coding	Q8N6F8	40	GC07M074129	8.59802	https://www.genecards.org/cgi-bin/carddisp.pl?gene=METTL27
IL2	Interleukin 2	Protein Coding	P60568	52	GC04M122451	8.56235	https://www.genecards.org/cgi-bin/carddisp.pl?gene=IL2
TBL2	Transducin Beta Like 2	Protein Coding	Q9Y4P3	46	GC07M074105	8.53008	https://www.genecards.org/cgi-bin/carddisp.pl?gene=TBL2
BMP7	Bone Morphogenetic Protein 7	Protein Coding	P18075	53	GC20M057168	8.52018	https://www.genecards.org/cgi-bin/carddisp.pl?gene=BMP7
RFC2	Replication Factor C Subunit 2	Protein Coding	P35250	51	GC07M074231	8.50017	https://www.genecards.org/cgi-bin/carddisp.pl?gene=RFC2
BAZ1B	Bromodomain Adjacent To Zinc Finger Domain 1B	Protein Coding	Q9UIG0	49	GC07M073440	8.50017	https://www.genecards.org/cgi-bin/carddisp.pl?gene=BAZ1B
GTF2IRD1	GTF2I Repeat Domain Containing 1	Protein Coding	Q9UHL9	48	GC07P079591	8.50017	https://www.genecards.org/cgi-bin/carddisp.pl?gene=GTF2IRD1
CLIP2	CAP-Gly Domain Containing Linker Protein 2	Protein Coding	Q9UDT6	47	GC07P074289	8.50017	https://www.genecards.org/cgi-bin/carddisp.pl?gene=CLIP2
BCL7B	BAF Chromatin Remodeling Complex Subunit BCL7B	Protein Coding	Q9BQE9	42	GC07M073536	8.46119	https://www.genecards.org/cgi-bin/carddisp.pl?gene=BCL7B
MAX	MYC Associated Factor X	Protein Coding	P61244	54	GC14M065190	8.37157	https://www.genecards.org/cgi-bin/carddisp.pl?gene=MAX
FKBP6	FKBP Prolyl Isomerase Family Member 6 (Inactive)	Protein Coding	O75344	45	GC07P073328	8.36709	https://www.genecards.org/cgi-bin/carddisp.pl?gene=FKBP6
BUD23	BUD23 RRNA Methyltransferase And Ribosome Maturation Factor	Protein Coding	O43709	43	GC07P079565	8.36709	https://www.genecards.org/cgi-bin/carddisp.pl?gene=BUD23
DNAJC30	DnaJ Heat Shock Protein Family (Hsp40) Member C30	Protein Coding	Q96LL9	43	GC07M073680	8.36709	https://www.genecards.org/cgi-bin/carddisp.pl?gene=DNAJC30
VPS37D	VPS37D Subunit Of ESCRT-I	Protein Coding	Q86XT2	39	GC07P079564	8.36709	https://www.genecards.org/cgi-bin/carddisp.pl?gene=VPS37D
TMEM270	Transmembrane Protein 270	Protein Coding	Q6UE05	35	GC07P079579	8.36709	https://www.genecards.org/cgi-bin/carddisp.pl?gene=TMEM270
ABCC9	ATP Binding Cassette Subfamily C Member 9	Protein Coding	O60706	52	GC12M021797	8.35594	https://www.genecards.org/cgi-bin/carddisp.pl?gene=ABCC9
CCR5	C-C Motif Chemokine Receptor 5	Protein Coding	P51681	53	GC03P051153	8.35022	https://www.genecards.org/cgi-bin/carddisp.pl?gene=CCR5
MIR141	MicroRNA 141	RNA Gene		24	GC12P028325	8.34652	https://www.genecards.org/cgi-bin/carddisp.pl?gene=MIR141
TRPC3	Transient Receptor Potential Cation Channel Subfamily C Member 3	Protein Coding	Q13507	54	GC04M121879	8.3263	https://www.genecards.org/cgi-bin/carddisp.pl?gene=TRPC3
TBX5	T-Box Transcription Factor 5	Protein Coding	Q99593	52	GC12M114353	8.32315	https://www.genecards.org/cgi-bin/carddisp.pl?gene=TBX5
ERAP1	Endoplasmic Reticulum Aminopeptidase 1	Protein Coding	Q9NZ08	52	GC05M096760	8.27712	https://www.genecards.org/cgi-bin/carddisp.pl?gene=ERAP1
SMAD5-AS1	SMAD5 Antisense RNA 1	RNA Gene	Q9Y6J3	25	GC05M136129	8.25313	https://www.genecards.org/cgi-bin/carddisp.pl?gene=SMAD5-AS1
CASP3	Caspase 3	Protein Coding	P42574	56	GC04M184627	8.24881	https://www.genecards.org/cgi-bin/carddisp.pl?gene=CASP3
LDLR	Low Density Lipoprotein Receptor	Protein Coding	P01130	58	GC19P011212	8.05649	https://www.genecards.org/cgi-bin/carddisp.pl?gene=LDLR
VAC14	VAC14 Component Of PIKFYVE Complex	Protein Coding	Q08AM6	49	GC16M071943	7.96304	https://www.genecards.org/cgi-bin/carddisp.pl?gene=VAC14
CAT	Catalase	Protein Coding	P04040	58	GC11P034460	7.94766	https://www.genecards.org/cgi-bin/carddisp.pl?gene=CAT
COL4A1	Collagen Type IV Alpha 1 Chain	Protein Coding	P02462	54	GC13M110148	7.9456	https://www.genecards.org/cgi-bin/carddisp.pl?gene=COL4A1
GRK2	G Protein-Coupled Receptor Kinase 2	Protein Coding	P25098	54	GC11P067266	7.91934	https://www.genecards.org/cgi-bin/carddisp.pl?gene=GRK2
CFTR	CF Transmembrane Conductance Regulator	Protein Coding	P13569	58	GC07P117287	7.91048	https://www.genecards.org/cgi-bin/carddisp.pl?gene=CFTR
FOS	Fos Proto-Oncogene, AP-1 Transcription Factor Subunit	Protein Coding	P01100	58	GC14P075278	7.81646	https://www.genecards.org/cgi-bin/carddisp.pl?gene=FOS
PTHLH	Parathyroid Hormone Like Hormone	Protein Coding	P12272	53	GC12M027959	7.77244	https://www.genecards.org/cgi-bin/carddisp.pl?gene=PTHLH
LCAT	Lecithin-Cholesterol Acyltransferase	Protein Coding	P04180	54	GC16M067939	7.75829	https://www.genecards.org/cgi-bin/carddisp.pl?gene=LCAT
KRAS	KRAS Proto-Oncogene, GTPase	Protein Coding	P01116	60	GC12M025583	7.74546	https://www.genecards.org/cgi-bin/carddisp.pl?gene=KRAS
FIG4	FIG4 Phosphoinositide 5-Phosphatase	Protein Coding	Q92562	51	GC06P111541	7.61376	https://www.genecards.org/cgi-bin/carddisp.pl?gene=FIG4
TBXA2R	Thromboxane A2 Receptor	Protein Coding	P21731	57	GC19M003594	7.60153	https://www.genecards.org/cgi-bin/carddisp.pl?gene=TBXA2R
MYH11	Myosin Heavy Chain 11	Protein Coding	P35749	53	GC16M016248	7.58434	https://www.genecards.org/cgi-bin/carddisp.pl?gene=MYH11
H2AC18	H2A Clustered Histone 18	Protein Coding	Q6FI13	36	GC01M155818	7.55298	https://www.genecards.org/cgi-bin/carddisp.pl?gene=H2AC18
CDKN1C	Cyclin Dependent Kinase Inhibitor 1C	Protein Coding	P49918	52	GC11M008066	7.44886	https://www.genecards.org/cgi-bin/carddisp.pl?gene=CDKN1C
MGP	Matrix Gla Protein	Protein Coding	P08493	50	GC12M024990	7.3315	https://www.genecards.org/cgi-bin/carddisp.pl?gene=MGP
MIR146B	MicroRNA 146b	RNA Gene		24	GC10P102436	7.19579	https://www.genecards.org/cgi-bin/carddisp.pl?gene=MIR146B
ABCC2	ATP Binding Cassette Subfamily C Member 2	Protein Coding	Q92887	54	GC10P099782	7.19051	https://www.genecards.org/cgi-bin/carddisp.pl?gene=ABCC2
AHSG	Alpha 2-HS Glycoprotein	Protein Coding	P02765	51	GC03P186653	7.17818	https://www.genecards.org/cgi-bin/carddisp.pl?gene=AHSG
ADA2	Adenosine Deaminase 2	Protein Coding	Q9NZK5	48	GC22M017262	7.06174	https://www.genecards.org/cgi-bin/carddisp.pl?gene=ADA2
VEGFB	Vascular Endothelial Growth Factor B	Protein Coding	P49765	50	GC11P064234	7.0417	https://www.genecards.org/cgi-bin/carddisp.pl?gene=VEGFB
COX5A	Cytochrome C Oxidase Subunit 5A	Protein Coding	P20674	50	GC15M074919	6.98799	https://www.genecards.org/cgi-bin/carddisp.pl?gene=COX5A
AMBP	Alpha-1-Microglobulin/Bikunin Precursor	Protein Coding	P02760	50	GC09M114060	6.97949	https://www.genecards.org/cgi-bin/carddisp.pl?gene=AMBP
CYCS	Cytochrome C, Somatic	Protein Coding	P99999	55	GC07M025118	6.89562	https://www.genecards.org/cgi-bin/carddisp.pl?gene=CYCS
ADRA1D	Adrenoceptor Alpha 1D	Protein Coding	P25100	52	GC20M004220	6.73025	https://www.genecards.org/cgi-bin/carddisp.pl?gene=ADRA1D
SFTA3	Surfactant Associated 3	RNA Gene	P0C7M3	36	GC14M036474	6.68791	https://www.genecards.org/cgi-bin/carddisp.pl?gene=SFTA3
RNF213	Ring Finger Protein 213	Protein Coding	Q63HN8	45	GC17P080260	6.68022	https://www.genecards.org/cgi-bin/carddisp.pl?gene=RNF213
LINC01672	Long Intergenic Non-Protein Coding RNA 1672	RNA Gene		14	GC01P007077	6.60647	https://www.genecards.org/cgi-bin/carddisp.pl?gene=LINC01672
AHSP	Alpha Hemoglobin Stabilizing Protein	Protein Coding	Q9NZD4	42	GC16P031527	6.552	https://www.genecards.org/cgi-bin/carddisp.pl?gene=AHSP
TOM1	Target Of Myb1 Membrane Trafficking Protein	Protein Coding	O60784	49	GC22P035299	6.53459	https://www.genecards.org/cgi-bin/carddisp.pl?gene=TOM1
CREB1	CAMP Responsive Element Binding Protein 1	Protein Coding	P16220	57	GC02P207529	6.5241	https://www.genecards.org/cgi-bin/carddisp.pl?gene=CREB1
SLC2A10	Solute Carrier Family 2 Member 10	Protein Coding	O95528	50	GC20P046709	6.39196	https://www.genecards.org/cgi-bin/carddisp.pl?gene=SLC2A10
MLX	MAX Dimerization Protein MLX	Protein Coding	Q9UH92	50	GC17P042567	6.34976	https://www.genecards.org/cgi-bin/carddisp.pl?gene=MLX
IGFBP3	Insulin Like Growth Factor Binding Protein 3	Protein Coding	P17936	53	GC07M045912	6.1571	https://www.genecards.org/cgi-bin/carddisp.pl?gene=IGFBP3
CYP4A22	Cytochrome P450 Family 4 Subfamily A Member 22	Protein Coding	Q5TCH4	42	GC01P047142	6.13345	https://www.genecards.org/cgi-bin/carddisp.pl?gene=CYP4A22
MIR200B	MicroRNA 200b	RNA Gene		24	GC01P001167	5.95171	https://www.genecards.org/cgi-bin/carddisp.pl?gene=MIR200B
MIR200A	MicroRNA 200a	RNA Gene		23	GC01P005251	5.93693	https://www.genecards.org/cgi-bin/carddisp.pl?gene=MIR200A
LOC126806446	P300/CBP Strongly-Dependent Group 1 Enhancer GRCh37_chr2:189866210-189867409	Functional Element		4	GC02P189002	5.87434	https://www.genecards.org/cgi-bin/carddisp.pl?gene=LOC126806446
TBX20	T-Box Transcription Factor 20	Protein Coding	Q9UMR3	48	GC07M035237	5.81634	https://www.genecards.org/cgi-bin/carddisp.pl?gene=TBX20
CERNA3	Competing Endogenous LncRNA 3 For MiR-645	RNA Gene		14	GC08P056088	5.63438	https://www.genecards.org/cgi-bin/carddisp.pl?gene=CERNA3
LOC125146421	Sharpr-MPRA Regulatory Region 15590	Functional Element		4	GC16P049071	5.55655	https://www.genecards.org/cgi-bin/carddisp.pl?gene=LOC125146421
NFAT5	Nuclear Factor Of Activated T Cells 5	Protein Coding	O94916	49	GC16P069565	5.53766	https://www.genecards.org/cgi-bin/carddisp.pl?gene=NFAT5
IL21R	Interleukin 21 Receptor	Protein Coding	Q9HBE5	50	GC16P046809	5.41534	https://www.genecards.org/cgi-bin/carddisp.pl?gene=IL21R
FMR1	Fragile X Messenger Ribonucleoprotein 1	Protein Coding	Q06787	51	GC0XP147968	5.32987	https://www.genecards.org/cgi-bin/carddisp.pl?gene=FMR1
DCN	Decorin	Protein Coding	P07585	54	GC12M091140	5.04384	https://www.genecards.org/cgi-bin/carddisp.pl?gene=DCN
GFAP	Glial Fibrillary Acidic Protein	Protein Coding	P14136	55	GC17M061018	4.79338	https://www.genecards.org/cgi-bin/carddisp.pl?gene=GFAP
ABCB1	ATP Binding Cassette Subfamily B Member 1	Protein Coding	P08183	58	GC07M087504	4.73247	https://www.genecards.org/cgi-bin/carddisp.pl?gene=ABCB1
VEGFD	Vascular Endothelial Growth Factor D	Protein Coding	O43915	47	GC0XM015345	4.66717	https://www.genecards.org/cgi-bin/carddisp.pl?gene=VEGFD
RAD51	RAD51 Recombinase	Protein Coding	Q06609	57	GC15P040694	4.61804	https://www.genecards.org/cgi-bin/carddisp.pl?gene=RAD51
RNU4ATAC	RNA, U4atac Small Nuclear	RNA Gene		23	GC02P126104	4.61657	https://www.genecards.org/cgi-bin/carddisp.pl?gene=RNU4ATAC
COL5A1	Collagen Type V Alpha 1 Chain	Protein Coding	P20908	54	GC09P134641	4.58726	https://www.genecards.org/cgi-bin/carddisp.pl?gene=COL5A1
TMX2-CTNND1	TMX2-CTNND1 Readthrough (NMD Candidate)	RNA Gene		18	GC11P057712	4.38869	https://www.genecards.org/cgi-bin/carddisp.pl?gene=TMX2-CTNND1
TIE1	Tyrosine Kinase With Immunoglobulin Like And EGF Like Domains 1	Protein Coding	P35590	52	GC01P043300	4.38157	https://www.genecards.org/cgi-bin/carddisp.pl?gene=TIE1
PLA2G2E	Phospholipase A2 Group IIE	Protein Coding	Q9NZK7	44	GC01M019920	4.26992	https://www.genecards.org/cgi-bin/carddisp.pl?gene=PLA2G2E
ACAD11	Acyl-CoA Dehydrogenase Family Member 11	Protein Coding	Q709F0	43	GC03M132559	4.26992	https://www.genecards.org/cgi-bin/carddisp.pl?gene=ACAD11
ANKS1A	Ankyrin Repeat And Sterile Alpha Motif Domain Containing 1A	Protein Coding	Q92625	43	GC06P104213	4.26992	https://www.genecards.org/cgi-bin/carddisp.pl?gene=ANKS1A
PARD3B	Par-3 Family Cell Polarity Regulator Beta	Protein Coding	Q8TEW8	42	GC02P204545	4.26992	https://www.genecards.org/cgi-bin/carddisp.pl?gene=PARD3B
ZNF749	Zinc Finger Protein 749	Protein Coding	O43361	34	GC19P084011	4.26992	https://www.genecards.org/cgi-bin/carddisp.pl?gene=ZNF749
LAMA2	Laminin Subunit Alpha 2	Protein Coding	P24043	51	GC06P128863	4.22443	https://www.genecards.org/cgi-bin/carddisp.pl?gene=LAMA2
PDGFA	Platelet Derived Growth Factor Subunit A	Protein Coding	P04085	50	GC07M000497	4.17688	https://www.genecards.org/cgi-bin/carddisp.pl?gene=PDGFA
BGLAP	Bone Gamma-Carboxyglutamate Protein	Protein Coding	P02818	46	GC01P156242	4.1526	https://www.genecards.org/cgi-bin/carddisp.pl?gene=BGLAP
TBX1	T-Box Transcription Factor 1	Protein Coding	O43435	49	GC22P051776	4.02498	https://www.genecards.org/cgi-bin/carddisp.pl?gene=TBX1
KCTD1	Potassium Channel Tetramerization Domain Containing 1	Protein Coding	Q719H9	47	GC18M026454	3.81521	https://www.genecards.org/cgi-bin/carddisp.pl?gene=KCTD1
YY1	YY1 Transcription Factor	Protein Coding	P25490	55	GC14P100238	3.68934	https://www.genecards.org/cgi-bin/carddisp.pl?gene=YY1
NDE1	NudE Neurodevelopment Protein 1	Protein Coding	Q9NXR1	49	GC16P046279	3.64834	https://www.genecards.org/cgi-bin/carddisp.pl?gene=NDE1
GPR182	G Protein-Coupled Receptor 182	Protein Coding	O15218	44	GC12P056994	3.62401	https://www.genecards.org/cgi-bin/carddisp.pl?gene=GPR182
ALPL	Alkaline Phosphatase, Biomineralization Associated	Protein Coding	P05186	58	GC01P021508	3.59409	https://www.genecards.org/cgi-bin/carddisp.pl?gene=ALPL
VTN	Vitronectin	Protein Coding	P04004	50	GC17M059911	3.59144	https://www.genecards.org/cgi-bin/carddisp.pl?gene=VTN
RUNX1	RUNX Family Transcription Factor 1	Protein Coding	Q01196	56	GC21M034787	3.46692	https://www.genecards.org/cgi-bin/carddisp.pl?gene=RUNX1
MAPK14	Mitogen-Activated Protein Kinase 14	Protein Coding	Q16539	57	GC06P104232	3.46639	https://www.genecards.org/cgi-bin/carddisp.pl?gene=MAPK14
PGR	Progesterone Receptor	Protein Coding	P06401	56	GC11M109955	3.43923	https://www.genecards.org/cgi-bin/carddisp.pl?gene=PGR
IL2RA	Interleukin 2 Receptor Subunit Alpha	Protein Coding	P01589	57	GC10M006010	3.38497	https://www.genecards.org/cgi-bin/carddisp.pl?gene=IL2RA
RB1	RB Transcriptional Corepressor 1	Protein Coding	P06400	55	GC13P048303	3.29626	https://www.genecards.org/cgi-bin/carddisp.pl?gene=RB1
MAPK10	Mitogen-Activated Protein Kinase 10	Protein Coding	P53779	56	GC04M085990	3.28398	https://www.genecards.org/cgi-bin/carddisp.pl?gene=MAPK10
NT5E	5'-Nucleotidase Ecto	Protein Coding	P21589	59	GC06P085449	3.22493	https://www.genecards.org/cgi-bin/carddisp.pl?gene=NT5E
ABCC1	ATP Binding Cassette Subfamily C Member 1	Protein Coding	P33527	55	GC16P015949	3.22004	https://www.genecards.org/cgi-bin/carddisp.pl?gene=ABCC1
CYP24A1	Cytochrome P450 Family 24 Subfamily A Member 1	Protein Coding	Q07973	53	GC20M054153	3.2175	https://www.genecards.org/cgi-bin/carddisp.pl?gene=CYP24A1
RUNX2	RUNX Family Transcription Factor 2	Protein Coding	Q13950	53	GC06P104322	3.09698	https://www.genecards.org/cgi-bin/carddisp.pl?gene=RUNX2
ADRA2A	Adrenoceptor Alpha 2A	Protein Coding	P08913	52	GC10P111077	3.02921	https://www.genecards.org/cgi-bin/carddisp.pl?gene=ADRA2A
CTSA	Cathepsin A	Protein Coding	P10619	53	GC20P045890	3.02647	https://www.genecards.org/cgi-bin/carddisp.pl?gene=CTSA
LOC107548112	REN Promoter And Enhancer Region	Functional Element		4	GC01P204162	3.0005	https://www.genecards.org/cgi-bin/carddisp.pl?gene=LOC107548112
CD79A	CD79a Molecule	Protein Coding	P11912	54	GC19P041877	2.9596	https://www.genecards.org/cgi-bin/carddisp.pl?gene=CD79A
CRELD1	Cysteine Rich With EGF Like Domains 1	Protein Coding	Q96HD1	48	GC03P014592	2.94509	https://www.genecards.org/cgi-bin/carddisp.pl?gene=CRELD1
S100A6	S100 Calcium Binding Protein A6	Protein Coding	P06703	49	GC01M156049	2.89094	https://www.genecards.org/cgi-bin/carddisp.pl?gene=S100A6
CXCR4	C-X-C Motif Chemokine Receptor 4	Protein Coding	P61073	59	GC02M136114	2.85973	https://www.genecards.org/cgi-bin/carddisp.pl?gene=CXCR4
FKBP10	FKBP Prolyl Isomerase 10	Protein Coding	Q96AY3	49	GC17P041812	2.85786	https://www.genecards.org/cgi-bin/carddisp.pl?gene=FKBP10
GGCX	Gamma-Glutamyl Carboxylase	Protein Coding	P38435	55	GC02M085544	2.82558	https://www.genecards.org/cgi-bin/carddisp.pl?gene=GGCX
CYP27B1	Cytochrome P450 Family 27 Subfamily B Member 1	Protein Coding	O15528	53	GC12M058692	2.80861	https://www.genecards.org/cgi-bin/carddisp.pl?gene=CYP27B1
CFL1	Cofilin 1	Protein Coding	P23528	53	GC11M065823	2.79934	https://www.genecards.org/cgi-bin/carddisp.pl?gene=CFL1
GLB1	Galactosidase Beta 1	Protein Coding	P16278	56	GC03M032963	2.7853	https://www.genecards.org/cgi-bin/carddisp.pl?gene=GLB1
VIM	Vimentin	Protein Coding	P08670	58	GC10P017227	2.77977	https://www.genecards.org/cgi-bin/carddisp.pl?gene=VIM
HDAC9	Histone Deacetylase 9	Protein Coding	Q9UKV0	56	GC07P018086	2.73285	https://www.genecards.org/cgi-bin/carddisp.pl?gene=HDAC9
MIR486-1	MicroRNA 486-1	RNA Gene		21	GC08M041660	2.68086	https://www.genecards.org/cgi-bin/carddisp.pl?gene=MIR486-1
SYNPO	Synaptopodin	Protein Coding	Q8N3V7	46	GC05P150601	2.67339	https://www.genecards.org/cgi-bin/carddisp.pl?gene=SYNPO
FBLN5	Fibulin 5	Protein Coding	Q9UBX5	53	GC14M091869	2.65085	https://www.genecards.org/cgi-bin/carddisp.pl?gene=FBLN5
MIR10A	MicroRNA 10a	RNA Gene		24	GC17M048579	2.60205	https://www.genecards.org/cgi-bin/carddisp.pl?gene=MIR10A
VKORC1	Vitamin K Epoxide Reductase Complex Subunit 1	Protein Coding	Q9BQB6	55	GC16M040943	2.57771	https://www.genecards.org/cgi-bin/carddisp.pl?gene=VKORC1
DAP3	Death Associated Protein 3	Protein Coding	P51398	47	GC01P155884	2.52661	https://www.genecards.org/cgi-bin/carddisp.pl?gene=DAP3
RMRP	RNA Component Of Mitochondrial RNA Processing Endoribonuclease	RNA Gene		26	GC09M035655	2.50896	https://www.genecards.org/cgi-bin/carddisp.pl?gene=RMRP
PTGER4	Prostaglandin E Receptor 4	Protein Coding	P35408	53	GC05P040679	2.39294	https://www.genecards.org/cgi-bin/carddisp.pl?gene=PTGER4
MIR215	MicroRNA 215	RNA Gene		22	GC01M220117	2.3732	https://www.genecards.org/cgi-bin/carddisp.pl?gene=MIR215
EHMT1	Euchromatic Histone Lysine Methyltransferase 1	Protein Coding	Q9H9B1	53	GC09P137618	2.34351	https://www.genecards.org/cgi-bin/carddisp.pl?gene=EHMT1
F11R	F11 Receptor	Protein Coding	Q9Y624	49	GC01M160995	2.3258	https://www.genecards.org/cgi-bin/carddisp.pl?gene=F11R
DNPEP	Aspartyl Aminopeptidase	Protein Coding	Q9ULA0	46	GC02M219373	2.32557	https://www.genecards.org/cgi-bin/carddisp.pl?gene=DNPEP
PDLIM1	PDZ And LIM Domain 1	Protein Coding	O00151	46	GC10M095237	2.26773	https://www.genecards.org/cgi-bin/carddisp.pl?gene=PDLIM1
PHACTR1	Phosphatase And Actin Regulator 1	Protein Coding	Q9C0D0	44	GC06P012717	2.22836	https://www.genecards.org/cgi-bin/carddisp.pl?gene=PHACTR1
SYP	Synaptophysin	Protein Coding	P08247	53	GC0XM049187	2.21664	https://www.genecards.org/cgi-bin/carddisp.pl?gene=SYP
CYFIP1	Cytoplasmic FMR1 Interacting Protein 1	Protein Coding	Q7L576	47	GC15M022867	2.18485	https://www.genecards.org/cgi-bin/carddisp.pl?gene=CYFIP1
CHRNA7	Cholinergic Receptor Nicotinic Alpha 7 Subunit	Protein Coding	P36544	51	GC15P031923	2.17031	https://www.genecards.org/cgi-bin/carddisp.pl?gene=CHRNA7
EYA1	EYA Transcriptional Coactivator And Phosphatase 1	Protein Coding	Q99502	50	GC08M071210	2.16919	https://www.genecards.org/cgi-bin/carddisp.pl?gene=EYA1
GTF2IRD2B	GTF2I Repeat Domain Containing 2B	Protein Coding	Q6EKJ0	35	GC07P075092	2.12994	https://www.genecards.org/cgi-bin/carddisp.pl?gene=GTF2IRD2B
EFEMP2	EGF Containing Fibulin Extracellular Matrix Protein 2	Protein Coding	O95967	51	GC11M109269	2.12235	https://www.genecards.org/cgi-bin/carddisp.pl?gene=EFEMP2
MECP2	Methyl-CpG Binding Protein 2	Protein Coding	P51608	53	GC0XM154021	2.11427	https://www.genecards.org/cgi-bin/carddisp.pl?gene=MECP2
YWHAB	Tyrosine 3-Monooxygenase/Tryptophan 5-Monooxygenase Activation Protein Beta	Protein Coding	P31946	54	GC20P044885	2.10985	https://www.genecards.org/cgi-bin/carddisp.pl?gene=YWHAB
CLDN4	Claudin 4	Protein Coding	O14493	47	GC07P073799	2.10985	https://www.genecards.org/cgi-bin/carddisp.pl?gene=CLDN4
MMP7	Matrix Metallopeptidase 7	Protein Coding	P09237	54	GC11M109974	2.079	https://www.genecards.org/cgi-bin/carddisp.pl?gene=MMP7
ENSG00000232995	Regulator Of G Protein Signaling 5	Uncategorized		9	GC01M163214	2.07667	https://www.genecards.org/cgi-bin/carddisp.pl?gene=ENSG00000232995
UBR5	Ubiquitin Protein Ligase E3 Component N-Recognin 5	Protein Coding	O95071	47	GC08M102252	2.06242	https://www.genecards.org/cgi-bin/carddisp.pl?gene=UBR5
RUNX1T1	RUNX1 Partner Transcriptional Co-Repressor 1	Protein Coding	Q06455	48	GC08M091954	2.04805	https://www.genecards.org/cgi-bin/carddisp.pl?gene=RUNX1T1
LIMK2	LIM Domain Kinase 2	Protein Coding	P53671	52	GC22P031212	2.03251	https://www.genecards.org/cgi-bin/carddisp.pl?gene=LIMK2
NOP2	NOP2 Nucleolar Protein	Protein Coding	P46087	45	GC12M006556	2.03251	https://www.genecards.org/cgi-bin/carddisp.pl?gene=NOP2
ARSJ	Arylsulfatase Family Member J	Protein Coding	Q5FYB0	42	GC04M113901	2.00787	https://www.genecards.org/cgi-bin/carddisp.pl?gene=ARSJ
NSUN2	NOP2/Sun RNA Methyltransferase 2	Protein Coding	Q08J23	50	GC05M006599	1.99353	https://www.genecards.org/cgi-bin/carddisp.pl?gene=NSUN2
LOC110283621	SPP1 5' Regulatory Region	Functional Element		3	GC04P087973	1.98306	https://www.genecards.org/cgi-bin/carddisp.pl?gene=LOC110283621
NOMO1	NODAL Modulator 1	Protein Coding	Q15155	42	GC16P046232	1.90573	https://www.genecards.org/cgi-bin/carddisp.pl?gene=NOMO1
INO80	INO80 Complex ATPase Subunit	Protein Coding	Q9ULG1	44	GC15M040979	1.81332	https://www.genecards.org/cgi-bin/carddisp.pl?gene=INO80
CSF1	Colony Stimulating Factor 1	Protein Coding	P09603	51	GC01P109911	1.81325	https://www.genecards.org/cgi-bin/carddisp.pl?gene=CSF1
PTGES	Prostaglandin E Synthase	Protein Coding	O14684	48	GC09M129738	1.80527	https://www.genecards.org/cgi-bin/carddisp.pl?gene=PTGES
BTK	Bruton Tyrosine Kinase	Protein Coding	Q06187	61	GC0XM101349	1.80514	https://www.genecards.org/cgi-bin/carddisp.pl?gene=BTK
CFDP1	Craniofacial Development Protein 1	Protein Coding	Q9UEE9	44	GC16M075294	1.79708	https://www.genecards.org/cgi-bin/carddisp.pl?gene=CFDP1
NSUN6	NOP2/Sun RNA Methyltransferase 6	Protein Coding	Q8TEA1	43	GC10M018545	1.79708	https://www.genecards.org/cgi-bin/carddisp.pl?gene=NSUN6
HAPSTR1	HUWE1 Associated Protein Modifying Stress Responses	Protein Coding	Q14CZ0	36	GC16P048222	1.79708	https://www.genecards.org/cgi-bin/carddisp.pl?gene=HAPSTR1
STAG3L4	Stromal Antigen 3-Like 4 (Pseudogene)	Pseudogene	Q8TBR4	27	GC07P067302	1.79708	https://www.genecards.org/cgi-bin/carddisp.pl?gene=STAG3L4
NRG3	Neuregulin 3	Protein Coding	P56975	49	GC10P098332	1.79339	https://www.genecards.org/cgi-bin/carddisp.pl?gene=NRG3
ABCC4	ATP Binding Cassette Subfamily C Member 4	Protein Coding	O15439	52	GC13M095019	1.78652	https://www.genecards.org/cgi-bin/carddisp.pl?gene=ABCC4
PLAGL1	PLAG1 Like Zinc Finger 1	Protein Coding	Q9UM63	49	GC06M143940	1.78107	https://www.genecards.org/cgi-bin/carddisp.pl?gene=PLAGL1
ABCC3	ATP Binding Cassette Subfamily C Member 3	Protein Coding	O15438	52	GC17P050634	1.76451	https://www.genecards.org/cgi-bin/carddisp.pl?gene=ABCC3
PI4KA	Phosphatidylinositol 4-Kinase Alpha	Protein Coding	P42356	55	GC22M020707	1.76246	https://www.genecards.org/cgi-bin/carddisp.pl?gene=PI4KA
KDM1A	Lysine Demethylase 1A	Protein Coding	O60341	56	GC01P023019	1.73558	https://www.genecards.org/cgi-bin/carddisp.pl?gene=KDM1A
TSPYL1	TSPY Like 1	Protein Coding	Q9H0U9	48	GC06M116268	1.70794	https://www.genecards.org/cgi-bin/carddisp.pl?gene=TSPYL1
WDR45	WD Repeat Domain 45	Protein Coding	Q9Y484	47	GC0XM049074	1.70794	https://www.genecards.org/cgi-bin/carddisp.pl?gene=WDR45
GTPBP2	GTP Binding Protein 2	Protein Coding	Q9BX10	45	GC06M043605	1.70794	https://www.genecards.org/cgi-bin/carddisp.pl?gene=GTPBP2
ANKH	ANKH Inorganic Pyrophosphate Transport Regulator	Protein Coding	Q9HCJ1	47	GC05M014770	1.67374	https://www.genecards.org/cgi-bin/carddisp.pl?gene=ANKH
ABCA4	ATP Binding Cassette Subfamily A Member 4	Protein Coding	P78363	51	GC01M093992	1.65006	https://www.genecards.org/cgi-bin/carddisp.pl?gene=ABCA4
MIR127	MicroRNA 127	RNA Gene		24	GC14P112022	1.64124	https://www.genecards.org/cgi-bin/carddisp.pl?gene=MIR127
NSUN3	NOP2/Sun RNA Methyltransferase 3	Protein Coding	Q9H649	44	GC03P094062	1.61437	https://www.genecards.org/cgi-bin/carddisp.pl?gene=NSUN3
IBSP	Integrin Binding Sialoprotein	Protein Coding	P21815	45	GC04P087799	1.61429	https://www.genecards.org/cgi-bin/carddisp.pl?gene=IBSP
SBF2	SET Binding Factor 2	Protein Coding	Q86WG5	46	GC11M009806	1.60559	https://www.genecards.org/cgi-bin/carddisp.pl?gene=SBF2
DNASE1	Deoxyribonuclease 1	Protein Coding	P24855	50	GC16P003611	1.59732	https://www.genecards.org/cgi-bin/carddisp.pl?gene=DNASE1
GALNT17	Polypeptide N-Acetylgalactosaminyltransferase 17	Protein Coding	Q6IS24	45	GC07P079395	1.57539	https://www.genecards.org/cgi-bin/carddisp.pl?gene=GALNT17
KANSL1	KAT8 Regulatory NSL Complex Subunit 1	Protein Coding	Q7Z3B3	47	GC17M061090	1.54155	https://www.genecards.org/cgi-bin/carddisp.pl?gene=KANSL1
FANCA	FA Complementation Group A	Protein Coding	O15360	57	GC16M089950	1.52301	https://www.genecards.org/cgi-bin/carddisp.pl?gene=FANCA
OXGR1	Oxoglutarate Receptor 1	Protein Coding	Q96P68	45	GC13M096985	1.51872	https://www.genecards.org/cgi-bin/carddisp.pl?gene=OXGR1
SMARCA1	SWI/SNF Related, Matrix Associated, Actin Dependent Regulator Of Chromatin, Subfamily A, Member 1	Protein Coding	P28370	47	GC0XM129447	1.47156	https://www.genecards.org/cgi-bin/carddisp.pl?gene=SMARCA1
AUTS2	Activator Of Transcription And Developmental Regulator AUTS2	Protein Coding	Q8WXX7	48	GC07P069598	1.46845	https://www.genecards.org/cgi-bin/carddisp.pl?gene=AUTS2
GALNTL6	Polypeptide N-Acetylgalactosaminyltransferase Like 6	Protein Coding	Q49A17	42	GC04P171813	1.46845	https://www.genecards.org/cgi-bin/carddisp.pl?gene=GALNTL6
RFX8	Regulatory Factor X8	Protein Coding	Q6ZV50	37	GC02M101394	1.46845	https://www.genecards.org/cgi-bin/carddisp.pl?gene=RFX8
NRXN1	Neurexin 1	Protein Coding	Q9ULB1	55	GC02M049918	1.42937	https://www.genecards.org/cgi-bin/carddisp.pl?gene=NRXN1
BMP5	Bone Morphogenetic Protein 5	Protein Coding	P22003	49	GC06M055753	1.41978	https://www.genecards.org/cgi-bin/carddisp.pl?gene=BMP5
YWHAG	Tyrosine 3-Monooxygenase/Tryptophan 5-Monooxygenase Activation Protein Gamma	Protein Coding	P61981	55	GC07M077900	1.41333	https://www.genecards.org/cgi-bin/carddisp.pl?gene=YWHAG
INPP5B	Inositol Polyphosphate-5-Phosphatase B	Protein Coding	P32019	48	GC01M037860	1.41333	https://www.genecards.org/cgi-bin/carddisp.pl?gene=INPP5B
STAG3	Stromal Antigen 3	Protein Coding	Q9UJ98	49	GC07P100177	1.39854	https://www.genecards.org/cgi-bin/carddisp.pl?gene=STAG3
MCOLN1	Mucolipin TRP Cation Channel 1	Protein Coding	Q9GZU1	50	GC19P007575	1.38405	https://www.genecards.org/cgi-bin/carddisp.pl?gene=MCOLN1
RNMT	RNA Guanine-7 Methyltransferase	Protein Coding	O43148	49	GC18P019385	1.38405	https://www.genecards.org/cgi-bin/carddisp.pl?gene=RNMT
YWHAQ	Tyrosine 3-Monooxygenase/Tryptophan 5-Monooxygenase Activation Protein Theta	Protein Coding	P27348	53	GC02M009583	1.37435	https://www.genecards.org/cgi-bin/carddisp.pl?gene=YWHAQ
YWHAZ	Tyrosine 3-Monooxygenase/Tryptophan 5-Monooxygenase Activation Protein Zeta	Protein Coding	P63104	53	GC08M100917	1.37435	https://www.genecards.org/cgi-bin/carddisp.pl?gene=YWHAZ
SMARCA5	SWI/SNF Related, Matrix Associated, Actin Dependent Regulator Of Chromatin, Subfamily A, Member 5	Protein Coding	O60264	49	GC04P143513	1.37435	https://www.genecards.org/cgi-bin/carddisp.pl?gene=SMARCA5
CLDN3	Claudin 3	Protein Coding	O15551	46	GC07M073768	1.37435	https://www.genecards.org/cgi-bin/carddisp.pl?gene=CLDN3
EPG5	Ectopic P-Granules 5 Autophagy Tethering Factor	Protein Coding	Q9HCE0	45	GC18M045800	1.3642	https://www.genecards.org/cgi-bin/carddisp.pl?gene=EPG5
SLC15A2	Solute Carrier Family 15 Member 2	Protein Coding	Q16348	47	GC03P121894	1.35917	https://www.genecards.org/cgi-bin/carddisp.pl?gene=SLC15A2
CDKL5	Cyclin Dependent Kinase Like 5	Protein Coding	O76039	50	GC0XP018425	1.33476	https://www.genecards.org/cgi-bin/carddisp.pl?gene=CDKL5
MNX1	Motor Neuron And Pancreas Homeobox 1	Protein Coding	P50219	48	GC07M156994	1.33476	https://www.genecards.org/cgi-bin/carddisp.pl?gene=MNX1
PCDHGC4	Protocadherin Gamma Subfamily C, 4	Protein Coding	Q9Y5F7	44	GC05P141484	1.33476	https://www.genecards.org/cgi-bin/carddisp.pl?gene=PCDHGC4
DZANK1	Double Zinc Ribbon And Ankyrin Repeat Domains 1	Protein Coding	Q9NVP4	37	GC20M018383	1.33476	https://www.genecards.org/cgi-bin/carddisp.pl?gene=DZANK1
GABRA1	Gamma-Aminobutyric Acid Type A Receptor Subunit Alpha1	Protein Coding	P14867	54	GC05P161847	1.28024	https://www.genecards.org/cgi-bin/carddisp.pl?gene=GABRA1
FZD9	Frizzled Class Receptor 9	Protein Coding	O00144	50	GC07P073433	1.28024	https://www.genecards.org/cgi-bin/carddisp.pl?gene=FZD9
MAGI2	Membrane Associated Guanylate Kinase, WW And PDZ Domain Containing 2	Protein Coding	Q86UL8	50	GC07M078017	1.28024	https://www.genecards.org/cgi-bin/carddisp.pl?gene=MAGI2
HIP1	Huntingtin Interacting Protein 1	Protein Coding	O00291	48	GC07M075533	1.28024	https://www.genecards.org/cgi-bin/carddisp.pl?gene=HIP1
MCPH1	Microcephalin 1	Protein Coding	Q8NEM0	47	GC08P006406	1.28024	https://www.genecards.org/cgi-bin/carddisp.pl?gene=MCPH1
DLX6	Distal-Less Homeobox 6	Protein Coding	P56179	46	GC07P097005	1.28024	https://www.genecards.org/cgi-bin/carddisp.pl?gene=DLX6
NSUN4	NOP2/Sun RNA Methyltransferase 4	Protein Coding	Q96CB9	46	GC01P046400	1.28024	https://www.genecards.org/cgi-bin/carddisp.pl?gene=NSUN4
RAI1	Retinoic Acid Induced 1	Protein Coding	Q7Z5J4	46	GC17P075969	1.28024	https://www.genecards.org/cgi-bin/carddisp.pl?gene=RAI1
EYA3	EYA Transcriptional Coactivator And Phosphatase 3	Protein Coding	Q99504	45	GC01M027970	1.28024	https://www.genecards.org/cgi-bin/carddisp.pl?gene=EYA3
LAT2	Linker For Activation Of T Cells Family Member 2	Protein Coding	Q9GZY6	45	GC07P074199	1.28024	https://www.genecards.org/cgi-bin/carddisp.pl?gene=LAT2
NSUN5	NOP2/Sun RNA Methyltransferase 5	Protein Coding	Q96P11	45	GC07M073302	1.28024	https://www.genecards.org/cgi-bin/carddisp.pl?gene=NSUN5
ABHD11	Abhydrolase Domain Containing 11	Protein Coding	Q8NFV4	44	GC07M073736	1.28024	https://www.genecards.org/cgi-bin/carddisp.pl?gene=ABHD11
MNT	MAX Network Transcriptional Repressor	Protein Coding	Q99583	44	GC17M002384	1.28024	https://www.genecards.org/cgi-bin/carddisp.pl?gene=MNT
MXD1	MAX Dimerization Protein 1	Protein Coding	Q05195	44	GC02P069897	1.28024	https://www.genecards.org/cgi-bin/carddisp.pl?gene=MXD1
NIF3L1	NGG1 Interacting Factor 3 Like 1	Protein Coding	Q9GZT8	44	GC02P200889	1.28024	https://www.genecards.org/cgi-bin/carddisp.pl?gene=NIF3L1
PRDM9	PR/SET Domain 9	Protein Coding	Q9NQV7	44	GC05P023443	1.28024	https://www.genecards.org/cgi-bin/carddisp.pl?gene=PRDM9
ABHD10	Abhydrolase Domain Containing 10, Depalmitoylase	Protein Coding	Q9NUJ1	43	GC03P111980	1.28024	https://www.genecards.org/cgi-bin/carddisp.pl?gene=ABHD10
MXD4	MAX Dimerization Protein 4	Protein Coding	Q14582	43	GC04M003322	1.28024	https://www.genecards.org/cgi-bin/carddisp.pl?gene=MXD4
TRMT112	TRNA Methyltransferase Activator Subunit 11-2	Protein Coding	Q9UI30	43	GC11M064316	1.28024	https://www.genecards.org/cgi-bin/carddisp.pl?gene=TRMT112
ABHD13	Abhydrolase Domain Containing 13	Protein Coding	Q7L211	41	GC13P108218	1.28024	https://www.genecards.org/cgi-bin/carddisp.pl?gene=ABHD13
BCL7A	BAF Chromatin Remodeling Complex Subunit BCL7A	Protein Coding	Q4VC05	41	GC12P122019	1.28024	https://www.genecards.org/cgi-bin/carddisp.pl?gene=BCL7A
BCL7C	BAF Chromatin Remodeling Complex Subunit BCL7C	Protein Coding	Q8WUZ0	41	GC16M040927	1.28024	https://www.genecards.org/cgi-bin/carddisp.pl?gene=BCL7C
CALN1	Calneuron 1	Protein Coding	Q9BXU9	41	GC07M071780	1.28024	https://www.genecards.org/cgi-bin/carddisp.pl?gene=CALN1
ABHD1	Abhydrolase Domain Containing 1	Protein Coding	Q96SE0	40	GC02P027123	1.28024	https://www.genecards.org/cgi-bin/carddisp.pl?gene=ABHD1
NSUN7	NOP2/Sun RNA Methyltransferase Family Member 7	Protein Coding	Q8NE18	40	GC04P040751	1.28024	https://www.genecards.org/cgi-bin/carddisp.pl?gene=NSUN7
TRIM50	Tripartite Motif Containing 50	Protein Coding	Q86XT4	40	GC07M073312	1.28024	https://www.genecards.org/cgi-bin/carddisp.pl?gene=TRIM50
ZNF506	Zinc Finger Protein 506	Protein Coding	Q5JVG8	39	GC19M019785	1.28024	https://www.genecards.org/cgi-bin/carddisp.pl?gene=ZNF506
ABHD14A	Abhydrolase Domain Containing 14A	Protein Coding	Q9BUJ0	38	GC03P053410	1.28024	https://www.genecards.org/cgi-bin/carddisp.pl?gene=ABHD14A
SSC4D	Scavenger Receptor Cysteine Rich Family Member With 4 Domains	Protein Coding	Q8WTU2	37	GC07M077903	1.28024	https://www.genecards.org/cgi-bin/carddisp.pl?gene=SSC4D
POM121C	POM121 Transmembrane Nucleoporin C	Protein Coding	A8CG34	36	GC07M075416	1.28024	https://www.genecards.org/cgi-bin/carddisp.pl?gene=POM121C
SPDYE1	Speedy/RINGO Cell Cycle Regulator Family Member E1	Protein Coding	Q8NFV5	35	GC07P043998	1.28024	https://www.genecards.org/cgi-bin/carddisp.pl?gene=SPDYE1
DYNAP	Dynactin Associated Protein	Protein Coding	Q8N1N2	34	GC18P054719	1.28024	https://www.genecards.org/cgi-bin/carddisp.pl?gene=DYNAP
RCC1L	RCC1 Like	Protein Coding	Q96I51	34	GC07M075154	1.28024	https://www.genecards.org/cgi-bin/carddisp.pl?gene=RCC1L
SPDYE2	Speedy/RINGO Cell Cycle Regulator Family Member E2	Protein Coding	Q495Y8	34	GC07P102551	1.28024	https://www.genecards.org/cgi-bin/carddisp.pl?gene=SPDYE2
TRIM73	Tripartite Motif Containing 73	Protein Coding	Q86UV7	34	GC07P075395	1.28024	https://www.genecards.org/cgi-bin/carddisp.pl?gene=TRIM73
TRIM74	Tripartite Motif Containing 74	Protein Coding	Q86UV6	34	GC07M072954	1.28024	https://www.genecards.org/cgi-bin/carddisp.pl?gene=TRIM74
CASTOR2	Cytosolic Arginine Sensor For MTORC1 Subunit 2	Protein Coding	A6NHX0	33	GC07P079618	1.28024	https://www.genecards.org/cgi-bin/carddisp.pl?gene=CASTOR2
OR51A4	Olfactory Receptor Family 51 Subfamily A Member 4	Protein Coding	Q8NGJ6	31	GC11M008291	1.28024	https://www.genecards.org/cgi-bin/carddisp.pl?gene=OR51A4
NSUN5P2	NSUN5 Pseudogene 2	Pseudogene	Q63ZY6	30	GC07M072948	1.28024	https://www.genecards.org/cgi-bin/carddisp.pl?gene=NSUN5P2
STAG3L1	Stromal Antigen 3-Like 1 (Pseudogene)	Pseudogene	P0CL83	29	GC07P075359	1.28024	https://www.genecards.org/cgi-bin/carddisp.pl?gene=STAG3L1
NSUN5P1	NSUN5 Pseudogene 1	Pseudogene	Q3KNT7	26	GC07P075410	1.28024	https://www.genecards.org/cgi-bin/carddisp.pl?gene=NSUN5P1
STAG3L2	Stromal Antigen 3-Like 2 (Pseudogene)	Pseudogene	P0CL84	25	GC07M074881	1.28024	https://www.genecards.org/cgi-bin/carddisp.pl?gene=STAG3L2
STAG3L3	Stromal Antigen 3-Like 3 (Pseudogene)	Pseudogene	P0CL85	22	GC07M072997	1.28024	https://www.genecards.org/cgi-bin/carddisp.pl?gene=STAG3L3
BICDL3P	BICD Family Like 3, Pseudogene	RNA Gene		20	GC07P079764	1.28024	https://www.genecards.org/cgi-bin/carddisp.pl?gene=BICDL3P
LINC00851	Long Intergenic Non-Protein Coding RNA 851	RNA Gene		18	GC20P018378	1.28024	https://www.genecards.org/cgi-bin/carddisp.pl?gene=LINC00851
SPDYE7P	Speedy/RINGO Cell Cycle Regulator Family Member E7, Pseudogene	Pseudogene	Q495Y7	18	GC07M072931	1.28024	https://www.genecards.org/cgi-bin/carddisp.pl?gene=SPDYE7P
GTF2IP1	General Transcription Factor IIi Pseudogene 1	Pseudogene		16	GC07M075185	1.28024	https://www.genecards.org/cgi-bin/carddisp.pl?gene=GTF2IP1
GTF2IRD2P1	GTF2I Repeat Domain Containing 2 Pseudogene 1	Pseudogene		16	GC07M073242	1.28024	https://www.genecards.org/cgi-bin/carddisp.pl?gene=GTF2IRD2P1
SPDYE10	Speedy/RINGO Cell Cycle Regulator Family Member E10	Protein Coding	P0DUX0	15	GC07M073182	1.28024	https://www.genecards.org/cgi-bin/carddisp.pl?gene=SPDYE10
SPDYE8	Speedy/RINGO Cell Cycle Regulator Family Member E8	Protein Coding	P0DUD1	15	GC07M073022	1.28024	https://www.genecards.org/cgi-bin/carddisp.pl?gene=SPDYE8
SPDYE12	Speedy/RINGO Cell Cycle Regulator Family Member E12	Protein Coding	P0DUX1	14	GC07M075159	1.28024	https://www.genecards.org/cgi-bin/carddisp.pl?gene=SPDYE12
GTF2IP4	General Transcription Factor IIi Pseudogene 4	Pseudogene		13	GC07P079551	1.28024	https://www.genecards.org/cgi-bin/carddisp.pl?gene=GTF2IP4
SPDYE9	Speedy/RINGO Cell Cycle Regulator Family Member E9	Protein Coding	A0A494C191	13	GC07M073184	1.28024	https://www.genecards.org/cgi-bin/carddisp.pl?gene=SPDYE9
SPDYE14	Speedy/RINGO Cell Cycle Regulator Family Member E14	Protein Coding	P0DUD3	12	GC07P075237	1.28024	https://www.genecards.org/cgi-bin/carddisp.pl?gene=SPDYE14
SPDYE15	Speedy/RINGO Cell Cycle Regulator Family Member E15	Protein Coding	P0DUD4	11	GC07P075335	1.28024	https://www.genecards.org/cgi-bin/carddisp.pl?gene=SPDYE15
SPDYE13	Speedy/RINGO Cell Cycle Regulator Family Member E13	Protein Coding	A0A494C0Z2	10	GC07P079635	1.28024	https://www.genecards.org/cgi-bin/carddisp.pl?gene=SPDYE13
WBSCR23	Williams-Beuren Syndrome Chromosome Region 23	RNA Gene		6	GC07P074532	1.28024	https://www.genecards.org/cgi-bin/carddisp.pl?gene=WBSCR23
WBSCR2	Williams-Beuren Syndrome Chromosome Region 2	Uncategorized		5	GC07U990122	1.28024	https://www.genecards.org/cgi-bin/carddisp.pl?gene=WBSCR2
LOC106029312	Williams-Beuren Syndrome Medial Block B Recombination Region	Functional Element		4	GC07P074733	1.28024	https://www.genecards.org/cgi-bin/carddisp.pl?gene=LOC106029312
LOC106029311	Williams-Beuren Syndrome Centromeric Block B Recombination Region	Functional Element		3	GC07P079553	1.28024	https://www.genecards.org/cgi-bin/carddisp.pl?gene=LOC106029311
LOC106029313	Williams-Beuren Syndrome Telomeric Block B Recombination Region	Functional Element		3	GC07P075074	1.28024	https://www.genecards.org/cgi-bin/carddisp.pl?gene=LOC106029313
LOC108228208	7q11.23 Proximal Recombination Region	Functional Element		3	GC07P075442	1.28024	https://www.genecards.org/cgi-bin/carddisp.pl?gene=LOC108228208
LOC108228209	7q11.23 Distal Recombination Region	Functional Element		3	GC07P076626	1.28024	https://www.genecards.org/cgi-bin/carddisp.pl?gene=LOC108228209
CEP20	Centrosomal Protein 20	Protein Coding	Q96NB1	38	GC16M016255	1.26985	https://www.genecards.org/cgi-bin/carddisp.pl?gene=CEP20
WDR1	WD Repeat Domain 1	Protein Coding	O75083	47	GC04M010073	1.22341	https://www.genecards.org/cgi-bin/carddisp.pl?gene=WDR1
KLRC4	Killer Cell Lectin Like Receptor C4	Protein Coding	O43908	44	GC12M024905	1.17845	https://www.genecards.org/cgi-bin/carddisp.pl?gene=KLRC4
ABCC5	ATP Binding Cassette Subfamily C Member 5	Protein Coding	O15440	50	GC03M183919	1.15346	https://www.genecards.org/cgi-bin/carddisp.pl?gene=ABCC5
ABCC11	ATP Binding Cassette Subfamily C Member 11	Protein Coding	Q96J66	48	GC16M048166	1.15346	https://www.genecards.org/cgi-bin/carddisp.pl?gene=ABCC11
PLAG1	PLAG1 Zinc Finger	Protein Coding	Q6DJT9	48	GC08M056470	1.15346	https://www.genecards.org/cgi-bin/carddisp.pl?gene=PLAG1
ABCC12	ATP Binding Cassette Subfamily C Member 12	Protein Coding	Q96J65	45	GC16M048081	1.15346	https://www.genecards.org/cgi-bin/carddisp.pl?gene=ABCC12
NOMO2	NODAL Modulator 2	Protein Coding	Q5JPE7	40	GC16M019703	1.15346	https://www.genecards.org/cgi-bin/carddisp.pl?gene=NOMO2
NOMO3	NODAL Modulator 3	Protein Coding	P69849	38	GC16P016232	1.15346	https://www.genecards.org/cgi-bin/carddisp.pl?gene=NOMO3
ABCC6P2	ATP Binding Cassette Subfamily C Member 6 Pseudogene 2	Pseudogene		12	GC16M016177	1.15346	https://www.genecards.org/cgi-bin/carddisp.pl?gene=ABCC6P2
LOC112340382	Sharpr-MPRA Regulatory Region 4662	Functional Element		3	GC16P016022	1.15346	https://www.genecards.org/cgi-bin/carddisp.pl?gene=LOC112340382
LOC113939949	Sharpr-MPRA Regulatory Region 5546	Functional Element		3	GC16P015765	1.15346	https://www.genecards.org/cgi-bin/carddisp.pl?gene=LOC113939949
LOC121587532	BRD4-Independent Group 4 Enhancer GRCh37_chr16:15972689-15973888	Functional Element		2	GC16P048847	1.15346	https://www.genecards.org/cgi-bin/carddisp.pl?gene=LOC121587532
LOC125146420	Sharpr-MPRA Regulatory Region 7660	Functional Element		2	GC16P049070	1.15346	https://www.genecards.org/cgi-bin/carddisp.pl?gene=LOC125146420
LOC126862300	P300/CBP Strongly-Dependent Group 1 Enhancer GRCh37_chr16:15993095-15994294	Functional Element		2	GC16P049141	1.15346	https://www.genecards.org/cgi-bin/carddisp.pl?gene=LOC126862300
IGHMBP2	Immunoglobulin Mu DNA Binding Protein 2	Protein Coding	P38935	49	GC11P068903	1.08875	https://www.genecards.org/cgi-bin/carddisp.pl?gene=IGHMBP2
ZBTB24	Zinc Finger And BTB Domain Containing 24	Protein Coding	O43167	45	GC06M109476	1.04917	https://www.genecards.org/cgi-bin/carddisp.pl?gene=ZBTB24
ZNF98	Zinc Finger Protein 98	Protein Coding	A6NK75	35	GC19M022391	1.04758	https://www.genecards.org/cgi-bin/carddisp.pl?gene=ZNF98
PIKFYVE	Phosphoinositide Kinase, FYVE-Type Zinc Finger Containing	Protein Coding	Q9Y2I7	56	GC02P208266	0.994651	https://www.genecards.org/cgi-bin/carddisp.pl?gene=PIKFYVE
MTMR2	Myotubularin Related Protein 2	Protein Coding	Q13614	52	GC11M109918	0.994651	https://www.genecards.org/cgi-bin/carddisp.pl?gene=MTMR2
SYNJ1	Synaptojanin 1	Protein Coding	O43426	52	GC21M032628	0.994651	https://www.genecards.org/cgi-bin/carddisp.pl?gene=SYNJ1
NAAA	N-Acylethanolamine Acid Amidase	Protein Coding	Q02083	49	GC04M075910	0.994651	https://www.genecards.org/cgi-bin/carddisp.pl?gene=NAAA
PIP4K2C	Phosphatidylinositol-5-Phosphate 4-Kinase Type 2 Gamma	Protein Coding	Q8TBX8	46	GC12P057591	0.994651	https://www.genecards.org/cgi-bin/carddisp.pl?gene=PIP4K2C
SYNJ2	Synaptojanin 2	Protein Coding	O15056	46	GC06P157981	0.994651	https://www.genecards.org/cgi-bin/carddisp.pl?gene=SYNJ2
TPCN2	Two Pore Segment Channel 2	Protein Coding	Q8NHX9	46	GC11P073134	0.994651	https://www.genecards.org/cgi-bin/carddisp.pl?gene=TPCN2
RSPH4A	Radial Spoke Head Component 4A	Protein Coding	Q5TD94	45	GC06P116616	0.994651	https://www.genecards.org/cgi-bin/carddisp.pl?gene=RSPH4A
UTP6	UTP6 Small Subunit Processome Component	Protein Coding	Q9NYH9	45	GC17M031860	0.994651	https://www.genecards.org/cgi-bin/carddisp.pl?gene=UTP6
WDR45B	WD Repeat Domain 45B	Protein Coding	Q5MNZ6	45	GC17M082614	0.994651	https://www.genecards.org/cgi-bin/carddisp.pl?gene=WDR45B
CRLF3	Cytokine Receptor Like Factor 3	Protein Coding	Q8IUI8	43	GC17M030769	0.994651	https://www.genecards.org/cgi-bin/carddisp.pl?gene=CRLF3
EVI2A	Ecotropic Viral Integration Site 2A	Protein Coding	P22794	41	GC17M031316	0.994651	https://www.genecards.org/cgi-bin/carddisp.pl?gene=EVI2A
EVI2B	Ecotropic Viral Integration Site 2B	Protein Coding	P34910	41	GC17M060001	0.994651	https://www.genecards.org/cgi-bin/carddisp.pl?gene=EVI2B
FAM241B	Family With Sequence Similarity 241 Member B	Protein Coding	Q96D05	38	GC10P069631	0.994651	https://www.genecards.org/cgi-bin/carddisp.pl?gene=FAM241B
C20orf96	Chromosome 20 Open Reading Frame 96	Protein Coding	Q9NUD7	37	GC20M000246	0.994651	https://www.genecards.org/cgi-bin/carddisp.pl?gene=C20orf96
SUZ12	SUZ12 Polycomb Repressive Complex 2 Subunit	Protein Coding	Q15022	49	GC17P031937	0.932772	https://www.genecards.org/cgi-bin/carddisp.pl?gene=SUZ12
RNF135	Ring Finger Protein 135	Protein Coding	Q8IUD6	47	GC17P030958	0.932772	https://www.genecards.org/cgi-bin/carddisp.pl?gene=RNF135
ADAP2	ArfGAP With Dual PH Domains 2	Protein Coding	Q9NPF8	44	GC17P030906	0.932772	https://www.genecards.org/cgi-bin/carddisp.pl?gene=ADAP2
RAB11FIP4	RAB11 Family Interacting Protein 4	Protein Coding	Q86YS3	43	GC17P031391	0.932772	https://www.genecards.org/cgi-bin/carddisp.pl?gene=RAB11FIP4
ATAD5	ATPase Family AAA Domain Containing 5	Protein Coding	Q96QE3	42	GC17P076462	0.932772	https://www.genecards.org/cgi-bin/carddisp.pl?gene=ATAD5
TEFM	Transcription Elongation Factor, Mitochondrial	Protein Coding	Q96QE5	42	GC17M030897	0.932772	https://www.genecards.org/cgi-bin/carddisp.pl?gene=TEFM
LRRC37B	Leucine Rich Repeat Containing 37B	Protein Coding	Q96QE4	40	GC17P076504	0.932772	https://www.genecards.org/cgi-bin/carddisp.pl?gene=LRRC37B
COPRS	Coordinator Of PRMT5 And Differentiation Stimulator	Protein Coding	Q9NQ92	39	GC17M031851	0.932772	https://www.genecards.org/cgi-bin/carddisp.pl?gene=COPRS
CRLS1	Cardiolipin Synthase 1	Protein Coding	Q9UJA2	47	GC20P006005	0.871821	https://www.genecards.org/cgi-bin/carddisp.pl?gene=CRLS1
AP1S3	Adaptor Related Protein Complex 1 Subunit Sigma 3	Protein Coding	Q96PC3	46	GC02M223667	0.859372	https://www.genecards.org/cgi-bin/carddisp.pl?gene=AP1S3
LACC1	Laccase Domain Containing 1	Protein Coding	Q8IV20	44	GC13P043879	0.859372	https://www.genecards.org/cgi-bin/carddisp.pl?gene=LACC1
KLC4	Kinesin Light Chain 4	Protein Coding	Q9NSK0	43	GC06P043040	0.859372	https://www.genecards.org/cgi-bin/carddisp.pl?gene=KLC4
POU1F1	POU Class 1 Homeobox 1	Protein Coding	P28069	49	GC03M087259	0.85649	https://www.genecards.org/cgi-bin/carddisp.pl?gene=POU1F1
TJP1	Tight Junction Protein 1	Protein Coding	Q07157	51	GC15M029699	0.618248	https://www.genecards.org/cgi-bin/carddisp.pl?gene=TJP1
DLG4	Discs Large MAGUK Scaffold Protein 4	Protein Coding	P78352	54	GC17M013488	0.563124	https://www.genecards.org/cgi-bin/carddisp.pl?gene=DLG4
MAP2	Microtubule Associated Protein 2	Protein Coding	P11137	50	GC02P209424	0.563124	https://www.genecards.org/cgi-bin/carddisp.pl?gene=MAP2
SLC15A1	Solute Carrier Family 15 Member 1	Protein Coding	P46059	49	GC13M098683	0.555283	https://www.genecards.org/cgi-bin/carddisp.pl?gene=SLC15A1
