# Supplementary material for: Mechanism Actions of Coniferyl Alcohol in Improving Cardiac Dysfunction in Renovascular Hypertension Studied by Experimental Verification and Network Pharmacology
Source: Int J Mol Sci. 2024 Sep 19;25(18):10063. doi: 10.3390/ijms251810063 (PMC11444148; doi:10.3390/ijms251810063)
Supplement: Supplementary file 1 [file ijms-25-10063-s001.zip › Supplementary File/Suppl Table 7_CTD targets.xlsx]

## Sheet: CTD_D006978_genes_2023071603011
Gene Symbol	Gene ID	Disease Name	Disease ID	Direct Evidence	Inference Network	Inference Score	Reference Count
NOS3	4846	Hypertension, Renovascular	MESH:D006978	therapeutic	Amlodipine|Cisplatin|Enalapril|Ethinyl Estradiol|Hydrochlorothiazide	16.04	9
EDN1	1906	Hypertension, Renovascular	MESH:D006978		Amlodipine|Angiotensin-Converting Enzyme Inhibitors|benazepril|Bleomycin|Cisplatin|Enalapril|Ethinyl Estradiol|Hydralazine|Hydrochlorothiazide|Olmesartan Medoxomil	40.92	11
REN	5972	Hypertension, Renovascular	MESH:D006978		Amlodipine|Angiotensin-Converting Enzyme Inhibitors|benazepril|Clonidine|Enalapril|Ethinyl Estradiol|Hydralazine|Hydrochlorothiazide	37.17	11
NPPB	4879	Hypertension, Renovascular	MESH:D006978		Angiotensin-Converting Enzyme Inhibitors|benazepril|Cisplatin|Enalapril|Ethinyl Estradiol|Hydralazine|Hydrochlorothiazide|Olmesartan Medoxomil	35.91	11
ACE	1636	Hypertension, Renovascular	MESH:D006978		Amlodipine|Angiotensin-Converting Enzyme Inhibitors|benazepril|Bleomycin|Enalapril|Ethinyl Estradiol|Hydralazine|Hydrochlorothiazide	35.05	11
SERPINE1	5054	Hypertension, Renovascular	MESH:D006978		benazepril|Bleomycin|Cisplatin|Enalapril|Ethinyl Estradiol|Hydralazine|Hydrochlorothiazide|Olmesartan Medoxomil|Vinblastine	34.56	8
CCL2	6347	Hypertension, Renovascular	MESH:D006978		Amlodipine|benazepril|Bleomycin|Cisplatin|Clonidine|Enalapril|Ethinyl Estradiol|Felodipine|Hydrochlorothiazide|Vinblastine	33	10
AGTR1	185	Hypertension, Renovascular	MESH:D006978		Angiotensin-Converting Enzyme Inhibitors|benazepril|Bleomycin|Enalapril|Ethinyl Estradiol|Olmesartan Medoxomil	29.16	11
COL1A1	1277	Hypertension, Renovascular	MESH:D006978		Amlodipine|Angiotensin-Converting Enzyme Inhibitors|Bleomycin|Cisplatin|Enalapril|Ethinyl Estradiol|Hydralazine|Olmesartan Medoxomil	29.05	11
FASLG	356	Hypertension, Renovascular	MESH:D006978		Angiotensin-Converting Enzyme Inhibitors|benazepril|Bleomycin|Cisplatin|Enalapril|Hydralazine|Vinblastine	28.87	10
CCN2	1490	Hypertension, Renovascular	MESH:D006978		Angiotensin-Converting Enzyme Inhibitors|benazepril|Bleomycin|Cisplatin|Enalapril|Ethinyl Estradiol|Vinblastine	27.66	11
MYH7	4625	Hypertension, Renovascular	MESH:D006978		Amlodipine|Angiotensin-Converting Enzyme Inhibitors|Enalapril|Ethinyl Estradiol|Hydralazine|Hydrochlorothiazide	27.06	10
RELA	5970	Hypertension, Renovascular	MESH:D006978		benazepril|Bleomycin|Cisplatin|Clonidine|Enalapril|Ethinyl Estradiol|Felodipine|Hydralazine|Olmesartan Medoxomil	26.33	10
ACE2	59272	Hypertension, Renovascular	MESH:D006978		Angiotensin-Converting Enzyme Inhibitors|benazepril|Bleomycin|Cisplatin|Ethinyl Estradiol|Olmesartan Medoxomil	26.18	6
SMAD2	4087	Hypertension, Renovascular	MESH:D006978		Amlodipine|benazepril|Bleomycin|Cisplatin|Enalapril|Ethinyl Estradiol	26.09	8
CYBA	1535	Hypertension, Renovascular	MESH:D006978		Amlodipine|Bleomycin|Cisplatin|Enalapril|Ethinyl Estradiol|Hydrochlorothiazide	25.79	8
ATP5ME	521	Hypertension, Renovascular	MESH:D006978		Bleomycin|Cisplatin|Ethinyl Estradiol|Hydralazine|Vinblastine	25.56	3
VCAM1	7412	Hypertension, Renovascular	MESH:D006978		Amlodipine|benazepril|Cisplatin|Enalapril|Ethinyl Estradiol|Felodipine|Vinblastine	25.54	9
TGFB1	7040	Hypertension, Renovascular	MESH:D006978		Amlodipine|Angiotensin-Converting Enzyme Inhibitors|benazepril|Bleomycin|Cisplatin|Enalapril|Ethinyl Estradiol|Olmesartan Medoxomil	24.95	11
AGT	183	Hypertension, Renovascular	MESH:D006978		Amlodipine|Angiotensin-Converting Enzyme Inhibitors|benazepril|Cisplatin|Enalapril|Ethinyl Estradiol|Hydralazine	24.55	11
BCL2	596	Hypertension, Renovascular	MESH:D006978		Amlodipine|Angiotensin-Converting Enzyme Inhibitors|benazepril|Bleomycin|Cisplatin|Clonidine|Enalapril|Ethinyl Estradiol|Olmesartan Medoxomil	24.45	12
TNF	7124	Hypertension, Renovascular	MESH:D006978		Amlodipine|benazepril|Bleomycin|Cisplatin|Clonidine|Enalapril|Ethinyl Estradiol|Felodipine|Hydralazine|Olmesartan Medoxomil	24.27	10
NPPA	4878	Hypertension, Renovascular	MESH:D006978		Amlodipine|Angiotensin-Converting Enzyme Inhibitors|benazepril|Clonidine|Enalapril|Felodipine	24.05	11
NFKB1	4790	Hypertension, Renovascular	MESH:D006978		benazepril|Bleomycin|Cisplatin|Clonidine|Enalapril|Ethinyl Estradiol|Felodipine	23.78	10
AGTR1A	11607	Hypertension, Renovascular	MESH:D006978		Amlodipine|benazepril|Enalapril|Ethinyl Estradiol|Hydrochlorothiazide	22.85	7
BDKRB2	624	Hypertension, Renovascular	MESH:D006978		Amlodipine|benazepril|Cisplatin|Enalapril|Ethinyl Estradiol	22.76	8
VWF	7450	Hypertension, Renovascular	MESH:D006978		Bleomycin|Cisplatin|Enalapril|Ethinyl Estradiol|Vinblastine	22.28	7
SOD1	6647	Hypertension, Renovascular	MESH:D006978		Amlodipine|benazepril|Bleomycin|Cisplatin|Enalapril|Ethinyl Estradiol|Vinblastine	22.01	8
ATP6V1B1	525	Hypertension, Renovascular	MESH:D006978		Cisplatin|Ethinyl Estradiol|Hydralazine|Hydrochlorothiazide	21.95	4
NFKBIA	4792	Hypertension, Renovascular	MESH:D006978		benazepril|Bleomycin|Cisplatin|Enalapril|Ethinyl Estradiol|Olmesartan Medoxomil|Vinblastine	21.6	8
TGFBR1	7046	Hypertension, Renovascular	MESH:D006978		benazepril|Bleomycin|Cisplatin|Enalapril|Ethinyl Estradiol	21.37	8
TIMP1	7076	Hypertension, Renovascular	MESH:D006978		benazepril|Bleomycin|Cisplatin|Ethinyl Estradiol|Megestrol|Vinblastine	21.33	3
BAX	581	Hypertension, Renovascular	MESH:D006978		Amlodipine|Angiotensin-Converting Enzyme Inhibitors|benazepril|Bleomycin|Cisplatin|Enalapril|Ethinyl Estradiol|Olmesartan Medoxomil	21.23	11
KNG1	3827	Hypertension, Renovascular	MESH:D006978		Angiotensin-Converting Enzyme Inhibitors|benazepril|Cisplatin|Enalapril|Ethinyl Estradiol	20.76	11
S100A8	6279	Hypertension, Renovascular	MESH:D006978		Bleomycin|Cisplatin|Ethinyl Estradiol|Hydralazine|Vinblastine	20.5	3
NCF1	653361	Hypertension, Renovascular	MESH:D006978		benazepril|Cisplatin|Ethinyl Estradiol|Felodipine|Hydralazine	20.17	5
PLAUR	5329	Hypertension, Renovascular	MESH:D006978		benazepril|Bleomycin|Cisplatin|Ethinyl Estradiol|Vinblastine	20.02	3
PCNA	5111	Hypertension, Renovascular	MESH:D006978		benazepril|Cisplatin|Contraceptives, Oral, Combined|Ethinyl Estradiol|Hydralazine|Hydrochlorothiazide	19.99	5
GANAB	23193	Hypertension, Renovascular	MESH:D006978		Bleomycin|Cisplatin|Ethinyl Estradiol|Hydralazine	19.86	3
NDUFB2	4708	Hypertension, Renovascular	MESH:D006978		Cisplatin|Ethinyl Estradiol|Hydralazine|Vinblastine	19.69	3
IL6	3569	Hypertension, Renovascular	MESH:D006978		benazepril|Bleomycin|Cisplatin|Enalapril|Ethinyl Estradiol|Hydralazine|Olmesartan Medoxomil|Vinblastine	19.45	8
COX6B1	1340	Hypertension, Renovascular	MESH:D006978		Cisplatin|Ethinyl Estradiol|Hydralazine|Vinblastine	19.29	3
KANK1	23189	Hypertension, Renovascular	MESH:D006978		Cisplatin|Ethinyl Estradiol|Hydralazine|Vinblastine	19.25	3
COL3A1	1281	Hypertension, Renovascular	MESH:D006978		Angiotensin-Converting Enzyme Inhibitors|Bleomycin|Cisplatin|Enalapril|Ethinyl Estradiol	19.15	10
HMGB1	3146	Hypertension, Renovascular	MESH:D006978		Bleomycin|Cisplatin|Enalapril|Ethinyl Estradiol|Vinblastine	19.11	7
ABCC4	10257	Hypertension, Renovascular	MESH:D006978		Angiotensin-Converting Enzyme Inhibitors|Cisplatin|Enalapril|Ethinyl Estradiol|Hydrochlorothiazide	19.03	10
ICAM1	3383	Hypertension, Renovascular	MESH:D006978		Amlodipine|Bleomycin|Cisplatin|Enalapril|Hydralazine|Vinblastine	18.77	7
DLAT	1737	Hypertension, Renovascular	MESH:D006978		Bleomycin|Cisplatin|Ethinyl Estradiol|Hydralazine	18.56	3
NR1H4	9971	Hypertension, Renovascular	MESH:D006978		benazepril|Cisplatin|Ethinyl Estradiol|Felodipine|Vinblastine	18.49	4
HMOX1	3162	Hypertension, Renovascular	MESH:D006978		Bleomycin|Cisplatin|Enalapril|Ethinyl Estradiol|Hydralazine|Olmesartan Medoxomil|Vinblastine	18.42	8
FOXP3	50943	Hypertension, Renovascular	MESH:D006978		Bleomycin|Cisplatin|Ethinyl Estradiol|Hydralazine	18.17	3
IL10	3586	Hypertension, Renovascular	MESH:D006978		Bleomycin|Cisplatin|Clonidine|Ethinyl Estradiol|Hydralazine|Olmesartan Medoxomil	18.16	5
CAT	847	Hypertension, Renovascular	MESH:D006978		Bleomycin|Cisplatin|Enalapril|Ethinyl Estradiol|Hydrochlorothiazide|Olmesartan Medoxomil|Vinblastine	18.02	8
TALDO1	6888	Hypertension, Renovascular	MESH:D006978		Bleomycin|Cisplatin|Ethinyl Estradiol|Hydralazine	17.81	3
PPP1R12A	4659	Hypertension, Renovascular	MESH:D006978		Angiotensin-Converting Enzyme Inhibitors|Cisplatin|Ethinyl Estradiol|Hydralazine	17.76	6
CASP3	836	Hypertension, Renovascular	MESH:D006978		Amlodipine|Bleomycin|Cisplatin|Clonidine|Enalapril|Ethinyl Estradiol|Olmesartan Medoxomil|Vinblastine	17.7	9
MYH6	4624	Hypertension, Renovascular	MESH:D006978		benazepril|Bleomycin|Enalapril|Ethinyl Estradiol	17.6	8
GAL	51083	Hypertension, Renovascular	MESH:D006978		Amlodipine|Clonidine|Ethinyl Estradiol|Megestrol	17.52	3
DBI	1622	Hypertension, Renovascular	MESH:D006978		Bleomycin|Cisplatin|Ethinyl Estradiol|Hydralazine	17.35	3
SPP1	6696	Hypertension, Renovascular	MESH:D006978		benazepril|Bleomycin|Cisplatin|Enalapril|Ethinyl Estradiol	17.25	8
TUBB4B	10383	Hypertension, Renovascular	MESH:D006978		Bleomycin|Cisplatin|Ethinyl Estradiol|Vinblastine	17.22	2
VEGFA	7422	Hypertension, Renovascular	MESH:D006978		benazepril|Bleomycin|Cisplatin|Enalapril|Ethinyl Estradiol|Vinblastine	17.2	8
HBB-B2	15130	Hypertension, Renovascular	MESH:D006978		Bleomycin|Cisplatin|Ethinyl Estradiol	17.17	2
AVP	551	Hypertension, Renovascular	MESH:D006978		Angiotensin-Converting Enzyme Inhibitors|Clonidine|Enalapril|Hydrochlorothiazide	17.16	9
PLG	5340	Hypertension, Renovascular	MESH:D006978		benazepril|Cisplatin|Contraceptives, Oral, Combined|Ethinyl Estradiol	17.16	3
FOS	2353	Hypertension, Renovascular	MESH:D006978		benazepril|Bleomycin|Cisplatin|Clonidine|Ethinyl Estradiol|Hydralazine	17.13	5
LEP	3952	Hypertension, Renovascular	MESH:D006978		Amlodipine|Bleomycin|Cisplatin|Enalapril|Ethinyl Estradiol	17.13	8
ZNF592	9640	Hypertension, Renovascular	MESH:D006978		Cisplatin|Ethinyl Estradiol|Hydralazine	17.06	3
HBB	3043	Hypertension, Renovascular	MESH:D006978		Bleomycin|Cisplatin|Ethinyl Estradiol|Hydralazine	17.04	3
SERPINH1	871	Hypertension, Renovascular	MESH:D006978		benazepril|Bleomycin|Cisplatin|Ethinyl Estradiol	17.03	3
SMAD7	4092	Hypertension, Renovascular	MESH:D006978		Bleomycin|Cisplatin|Enalapril|Ethinyl Estradiol	16.95	7
FN1	2335	Hypertension, Renovascular	MESH:D006978		benazepril|Bleomycin|Cisplatin|Ethinyl Estradiol|Vinblastine	16.91	3
CTSS	1520	Hypertension, Renovascular	MESH:D006978		Bleomycin|Cisplatin|Ethinyl Estradiol|Vinblastine	16.7	2
NR3C2	4306	Hypertension, Renovascular	MESH:D006978		Angiotensin-Converting Enzyme Inhibitors|Bleomycin|Enalapril|Hydrochlorothiazide	16.7	9
AGER	177	Hypertension, Renovascular	MESH:D006978		benazepril|Bleomycin|Cisplatin|Ethinyl Estradiol	16.66	3
THBD	7056	Hypertension, Renovascular	MESH:D006978		Cisplatin|Ethinyl Estradiol|Hydralazine|Vinblastine	16.66	3
HSPE1	3336	Hypertension, Renovascular	MESH:D006978		benazepril|Bleomycin|Cisplatin|Ethinyl Estradiol	16.6	3
IL2	3558	Hypertension, Renovascular	MESH:D006978		Angiotensin-Converting Enzyme Inhibitors|Bleomycin|Cisplatin|Clonidine|Ethinyl Estradiol	16.59	6
FBXW4	6468	Hypertension, Renovascular	MESH:D006978		Cisplatin|Ethinyl Estradiol|Hydralazine	16.57	3
S100A6	6277	Hypertension, Renovascular	MESH:D006978		Bleomycin|Cisplatin|Ethinyl Estradiol|Hydralazine	16.56	3
ACAT2	39	Hypertension, Renovascular	MESH:D006978		Cisplatin|Ethinyl Estradiol|Hydralazine|Vinblastine	16.51	3
GSN	2934	Hypertension, Renovascular	MESH:D006978		Bleomycin|Cisplatin|Ethinyl Estradiol|Hydralazine	16.4	3
IGF1	3479	Hypertension, Renovascular	MESH:D006978		Amlodipine|Bleomycin|Cisplatin|Enalapril|Ethinyl Estradiol	16.34	8
IL1B	3553	Hypertension, Renovascular	MESH:D006978		Bleomycin|Cisplatin|Clonidine|Enalapril|Ethinyl Estradiol|Olmesartan Medoxomil|Vinblastine	16.29	9
MME	4311	Hypertension, Renovascular	MESH:D006978		Cisplatin|Ethinyl Estradiol|Hydralazine|Vinblastine	16.28	3
COL4A1	1282	Hypertension, Renovascular	MESH:D006978		benazepril|Cisplatin|Enalapril|Ethinyl Estradiol	16.23	8
EPO	2056	Hypertension, Renovascular	MESH:D006978		Angiotensin-Converting Enzyme Inhibitors|Cisplatin|Enalapril|Ethinyl Estradiol	16.17	10
MIR16	100313997	Hypertension, Renovascular	MESH:D006978		Bleomycin|Cisplatin|Ethinyl Estradiol	16.08	2
IL1A	3552	Hypertension, Renovascular	MESH:D006978		Bleomycin|Cisplatin|Clonidine|Enalapril|Ethinyl Estradiol	16.07	8
CA2	760	Hypertension, Renovascular	MESH:D006978		Bleomycin|Cisplatin|Enalapril|Ethinyl Estradiol	16.04	7
CXCL8	3576	Hypertension, Renovascular	MESH:D006978		Bleomycin|Cisplatin|Clonidine|Enalapril|Ethinyl Estradiol|Vinblastine	15.99	8
ACTA2	59	Hypertension, Renovascular	MESH:D006978		benazepril|Bleomycin|Cisplatin|Enalapril|Ethinyl Estradiol	15.97	8
ZNF622	90441	Hypertension, Renovascular	MESH:D006978		Cisplatin|Ethinyl Estradiol|Hydralazine	15.78	3
GCOM1	145781	Hypertension, Renovascular	MESH:D006978		Cisplatin|Ethinyl Estradiol|Hydralazine	15.72	3
MFSD5	84975	Hypertension, Renovascular	MESH:D006978		Cisplatin|Ethinyl Estradiol|Hydralazine	15.72	3
METTL6	131965	Hypertension, Renovascular	MESH:D006978		Cisplatin|Ethinyl Estradiol|Hydralazine	15.59	3
NOS2	4843	Hypertension, Renovascular	MESH:D006978		benazepril|Bleomycin|Cisplatin|Enalapril|Ethinyl Estradiol|Olmesartan Medoxomil	15.58	8
ANXA2	302	Hypertension, Renovascular	MESH:D006978		Bleomycin|Cisplatin|Ethinyl Estradiol|Hydralazine	15.55	3
FLT1	2321	Hypertension, Renovascular	MESH:D006978		Cisplatin|Ethinyl Estradiol|Hydralazine|Hydrochlorothiazide	15.53	4
ABCB5	340273	Hypertension, Renovascular	MESH:D006978		Cisplatin|Ethinyl Estradiol|Hydralazine	15.52	3
IDH2	3418	Hypertension, Renovascular	MESH:D006978		Bleomycin|Cisplatin|Ethinyl Estradiol|Vinblastine	15.51	2
MIR146B	574447	Hypertension, Renovascular	MESH:D006978		Bleomycin|Cisplatin|Enalapril	15.5	6
CCDC146	57639	Hypertension, Renovascular	MESH:D006978		Cisplatin|Ethinyl Estradiol|Hydralazine	15.46	3
SPSB2	84727	Hypertension, Renovascular	MESH:D006978		Cisplatin|Ethinyl Estradiol|Hydralazine	15.4	3
THBS1	7057	Hypertension, Renovascular	MESH:D006978		Bleomycin|Cisplatin|Ethinyl Estradiol|Vinblastine	15.4	2
CYP1A1	1543	Hypertension, Renovascular	MESH:D006978		Amlodipine|Cisplatin|Ethinyl Estradiol|Felodipine|Hydralazine|Vinblastine	15.36	5
CUEDC2	79004	Hypertension, Renovascular	MESH:D006978		Cisplatin|Ethinyl Estradiol|Hydralazine	15.34	3
NALCN	259232	Hypertension, Renovascular	MESH:D006978		Cisplatin|Ethinyl Estradiol|Hydralazine	15.29	3
NTAN1	123803	Hypertension, Renovascular	MESH:D006978		Cisplatin|Ethinyl Estradiol|Hydralazine	15.29	3
SRPK3	26576	Hypertension, Renovascular	MESH:D006978		Cisplatin|Ethinyl Estradiol|Hydralazine	15.23	3
NOX4	50507	Hypertension, Renovascular	MESH:D006978		Amlodipine|Bleomycin|Cisplatin|Hydrochlorothiazide	15.21	3
DNAJC8	22826	Hypertension, Renovascular	MESH:D006978		Cisplatin|Ethinyl Estradiol|Hydralazine	15.18	3
MRPL39	54148	Hypertension, Renovascular	MESH:D006978		Cisplatin|Ethinyl Estradiol|Hydralazine	15.18	3
SCARF1	8578	Hypertension, Renovascular	MESH:D006978		Cisplatin|Ethinyl Estradiol|Hydralazine	15.18	3
MPO	4353	Hypertension, Renovascular	MESH:D006978		Bleomycin|Cisplatin|Enalapril|Ethinyl Estradiol|Olmesartan Medoxomil	15.17	8
HGF	3082	Hypertension, Renovascular	MESH:D006978		benazepril|Bleomycin|Cisplatin|Ethinyl Estradiol	15.1	3
AVPR2	554	Hypertension, Renovascular	MESH:D006978		Cisplatin|Enalapril|Hydrochlorothiazide	15.09	6
STAT3	6774	Hypertension, Renovascular	MESH:D006978		Bleomycin|Cisplatin|Enalapril|Ethinyl Estradiol|Vinblastine	15.08	7
ACTR10	55860	Hypertension, Renovascular	MESH:D006978		Bleomycin|Cisplatin|Ethinyl Estradiol	15.02	2
IGBP1	3476	Hypertension, Renovascular	MESH:D006978		Cisplatin|Ethinyl Estradiol|Hydralazine	15.02	3
STYX	6815	Hypertension, Renovascular	MESH:D006978		Cisplatin|Ethinyl Estradiol|Hydralazine	15.02	3
MMP2	4313	Hypertension, Renovascular	MESH:D006978		Angiotensin-Converting Enzyme Inhibitors|benazepril|Bleomycin|Cisplatin|Ethinyl Estradiol	14.99	6
ADAMTS10	81794	Hypertension, Renovascular	MESH:D006978		Cisplatin|Ethinyl Estradiol|Hydralazine	14.96	3
TMEM9	252839	Hypertension, Renovascular	MESH:D006978		Cisplatin|Ethinyl Estradiol|Hydralazine	14.96	3
MMP3	4314	Hypertension, Renovascular	MESH:D006978		Bleomycin|Cisplatin|Enalapril|Ethinyl Estradiol	14.94	7
ADGRA3	166647	Hypertension, Renovascular	MESH:D006978		Cisplatin|Ethinyl Estradiol|Hydralazine	14.91	3
ATXN7L1	222255	Hypertension, Renovascular	MESH:D006978		Cisplatin|Ethinyl Estradiol|Hydralazine	14.91	3
GPAA1	8733	Hypertension, Renovascular	MESH:D006978		Cisplatin|Ethinyl Estradiol|Hydralazine	14.91	3
TIMP2	7077	Hypertension, Renovascular	MESH:D006978		benazepril|Cisplatin|Ethinyl Estradiol|Hydralazine	14.91	4
TIPRL	261726	Hypertension, Renovascular	MESH:D006978		Cisplatin|Ethinyl Estradiol|Hydralazine	14.91	3
CACNG6	59285	Hypertension, Renovascular	MESH:D006978		Cisplatin|Ethinyl Estradiol|Hydralazine	14.87	3
KLHL9	55958	Hypertension, Renovascular	MESH:D006978		Cisplatin|Ethinyl Estradiol|Hydralazine	14.87	3
TGFB2	7042	Hypertension, Renovascular	MESH:D006978		Bleomycin|Cisplatin|Enalapril|Ethinyl Estradiol	14.84	7
LIN37	55957	Hypertension, Renovascular	MESH:D006978		Cisplatin|Ethinyl Estradiol|Hydralazine	14.82	3
NDUFB1	4707	Hypertension, Renovascular	MESH:D006978		Cisplatin|Ethinyl Estradiol|Hydralazine	14.82	3
OAZ1	4946	Hypertension, Renovascular	MESH:D006978		Ethinyl Estradiol|Hydralazine|Vinblastine	14.82	3
OSBPL10	114884	Hypertension, Renovascular	MESH:D006978		Cisplatin|Ethinyl Estradiol|Vinblastine	14.82	2
SDHAF3	57001	Hypertension, Renovascular	MESH:D006978		Cisplatin|Ethinyl Estradiol|Hydralazine	14.82	3
MYC	4609	Hypertension, Renovascular	MESH:D006978		benazepril|Bleomycin|Cisplatin|Ethinyl Estradiol|Vinblastine	14.77	3
RALGPS1	9649	Hypertension, Renovascular	MESH:D006978		Cisplatin|Ethinyl Estradiol|Hydralazine	14.77	3
RBM22	55696	Hypertension, Renovascular	MESH:D006978		Cisplatin|Ethinyl Estradiol|Hydralazine	14.77	3
CCL4	6351	Hypertension, Renovascular	MESH:D006978		Bleomycin|Cisplatin|Ethinyl Estradiol|Hydralazine	14.76	3
SLC22A17	51310	Hypertension, Renovascular	MESH:D006978		Cisplatin|Ethinyl Estradiol|Hydralazine	14.72	3
NR1I2	8856	Hypertension, Renovascular	MESH:D006978		Cisplatin|Ethinyl Estradiol|Felodipine|Megestrol|Vinblastine	14.71	3
AQP2	359	Hypertension, Renovascular	MESH:D006978		Cisplatin|Enalapril|Hydrochlorothiazide	14.69	6
EPRS1	2058	Hypertension, Renovascular	MESH:D006978		Cisplatin|Ethinyl Estradiol|Hydralazine	14.68	3
HINT2	84681	Hypertension, Renovascular	MESH:D006978		Cisplatin|Ethinyl Estradiol|Hydralazine	14.68	3
SHOX2	6474	Hypertension, Renovascular	MESH:D006978		Cisplatin|Ethinyl Estradiol|Hydralazine	14.68	3
CYBB	1536	Hypertension, Renovascular	MESH:D006978		Amlodipine|Cisplatin|Ethinyl Estradiol|Hydrochlorothiazide	14.67	4
CP	1356	Hypertension, Renovascular	MESH:D006978		Bleomycin|Cisplatin|Ethinyl Estradiol|Vinblastine	14.64	2
POP5	51367	Hypertension, Renovascular	MESH:D006978		Cisplatin|Ethinyl Estradiol|Hydralazine	14.63	3
SMAD3	4088	Hypertension, Renovascular	MESH:D006978		benazepril|Bleomycin|Cisplatin|Ethinyl Estradiol	14.61	3
CERS5	91012	Hypertension, Renovascular	MESH:D006978		Cisplatin|Ethinyl Estradiol|Hydralazine	14.59	3
HSP90AA1	3320	Hypertension, Renovascular	MESH:D006978		Bleomycin|Cisplatin|Clonidine|Ethinyl Estradiol	14.56	3
BLMH	642	Hypertension, Renovascular	MESH:D006978		Bleomycin|Cisplatin|Ethinyl Estradiol	14.55	2
GUK1	2987	Hypertension, Renovascular	MESH:D006978		Cisplatin|Ethinyl Estradiol|Hydralazine	14.54	3
RBM4	5936	Hypertension, Renovascular	MESH:D006978		Cisplatin|Ethinyl Estradiol|Hydralazine	14.54	3
SLC8B1	80024	Hypertension, Renovascular	MESH:D006978		Cisplatin|Ethinyl Estradiol|Hydralazine	14.54	3
HCLS1	3059	Hypertension, Renovascular	MESH:D006978		Bleomycin|Ethinyl Estradiol|Vinblastine	14.53	2
SRXN1	140809	Hypertension, Renovascular	MESH:D006978		Bleomycin|Cisplatin|Ethinyl Estradiol|Hydralazine	14.52	3
DONSON	29980	Hypertension, Renovascular	MESH:D006978		Cisplatin|Ethinyl Estradiol|Vinblastine	14.51	2
MOK	5891	Hypertension, Renovascular	MESH:D006978		Cisplatin|Ethinyl Estradiol|Vinblastine	14.51	2
PLAU	5328	Hypertension, Renovascular	MESH:D006978		benazepril|Bleomycin|Cisplatin|Vinblastine	14.51	2
LPCAT4	254531	Hypertension, Renovascular	MESH:D006978		Cisplatin|Ethinyl Estradiol|Hydralazine	14.5	3
CLU	1191	Hypertension, Renovascular	MESH:D006978		Cisplatin|Enalapril|Ethinyl Estradiol|Megestrol	14.49	7
CD44	960	Hypertension, Renovascular	MESH:D006978		Bleomycin|Cisplatin|Ethinyl Estradiol|Vinblastine	14.48	2
TGIF2	60436	Hypertension, Renovascular	MESH:D006978		Bleomycin|Ethinyl Estradiol|Hydralazine	14.48	3
SKIC8	80349	Hypertension, Renovascular	MESH:D006978		Cisplatin|Ethinyl Estradiol|Vinblastine	14.46	2
UQCC2	84300	Hypertension, Renovascular	MESH:D006978		Cisplatin|Ethinyl Estradiol|Hydralazine	14.46	3
HSPD1	3329	Hypertension, Renovascular	MESH:D006978		Amlodipine|Cisplatin|Clonidine|Ethinyl Estradiol	14.45	4
F3	2152	Hypertension, Renovascular	MESH:D006978		Cisplatin|Enalapril|Ethinyl Estradiol|Vinblastine	14.44	7
MYCBP	26292	Hypertension, Renovascular	MESH:D006978		Cisplatin|Ethinyl Estradiol|Vinblastine	14.42	2
SNRNP25	79622	Hypertension, Renovascular	MESH:D006978		Cisplatin|Ethinyl Estradiol|Vinblastine	14.42	2
CHCHD2	51142	Hypertension, Renovascular	MESH:D006978		Cisplatin|Ethinyl Estradiol|Hydralazine	14.41	3
IFT57	55081	Hypertension, Renovascular	MESH:D006978		Cisplatin|Ethinyl Estradiol|Hydralazine	14.41	3
RAMP3	10268	Hypertension, Renovascular	MESH:D006978		Ethinyl Estradiol|Hydralazine|Hydrochlorothiazide	14.38	3
COL1A2	1278	Hypertension, Renovascular	MESH:D006978		Amlodipine|Bleomycin|Cisplatin|Ethinyl Estradiol	14.37	3
WDR46	9277	Hypertension, Renovascular	MESH:D006978		Cisplatin|Ethinyl Estradiol|Hydralazine	14.37	3
CERT1	10087	Hypertension, Renovascular	MESH:D006978		Bleomycin|Cisplatin|Ethinyl Estradiol	14.34	2
LHX1	3975	Hypertension, Renovascular	MESH:D006978		Bleomycin|Cisplatin|Ethinyl Estradiol	14.34	2
ALB	213	Hypertension, Renovascular	MESH:D006978		Bleomycin|Cisplatin|Ethinyl Estradiol|Hydralazine|Hydrochlorothiazide	14.3	4
FAM3C	10447	Hypertension, Renovascular	MESH:D006978		Cisplatin|Ethinyl Estradiol|Vinblastine	14.3	2
CIB1	10519	Hypertension, Renovascular	MESH:D006978		Cisplatin|Ethinyl Estradiol|Hydralazine	14.29	3
RPL41	6171	Hypertension, Renovascular	MESH:D006978		Cisplatin|Ethinyl Estradiol|Hydralazine	14.29	3
COL9A2	1298	Hypertension, Renovascular	MESH:D006978		Bleomycin|Cisplatin|Ethinyl Estradiol	14.26	2
PUF60	22827	Hypertension, Renovascular	MESH:D006978		Cisplatin|Ethinyl Estradiol|Hydralazine	14.25	3
THEM6	51337	Hypertension, Renovascular	MESH:D006978		Cisplatin|Ethinyl Estradiol|Hydralazine	14.25	3
NIT2	56954	Hypertension, Renovascular	MESH:D006978		Bleomycin|Cisplatin|Ethinyl Estradiol	14.22	2
CLCN5	1184	Hypertension, Renovascular	MESH:D006978		Bleomycin|Ethinyl Estradiol|Hydralazine	14.21	3
RPL39	6170	Hypertension, Renovascular	MESH:D006978		Cisplatin|Ethinyl Estradiol|Hydralazine	14.21	3
STK17A	9263	Hypertension, Renovascular	MESH:D006978		Cisplatin|Ethinyl Estradiol|Vinblastine	14.19	2
MMP1	4312	Hypertension, Renovascular	MESH:D006978		Bleomycin|Cisplatin|Ethinyl Estradiol|Vinblastine	14.18	2
NOVA1	4857	Hypertension, Renovascular	MESH:D006978		Cisplatin|Ethinyl Estradiol|Hydralazine	14.18	3
HLA-DRB1	3123	Hypertension, Renovascular	MESH:D006978		Angiotensin-Converting Enzyme Inhibitors|Ethinyl Estradiol|Hydrochlorothiazide	14.17	5
MIR6215	102465145	Hypertension, Renovascular	MESH:D006978		Bleomycin|Cisplatin	14.14	1
SIDT2	51092	Hypertension, Renovascular	MESH:D006978		Cisplatin|Ethinyl Estradiol|Hydralazine	14.14	3
MIR146A	406938	Hypertension, Renovascular	MESH:D006978		Bleomycin|Cisplatin|Enalapril	14.13	6
KCND3	3752	Hypertension, Renovascular	MESH:D006978		benazepril|Enalapril|Ethinyl Estradiol	14.12	7
PLA2G5	5322	Hypertension, Renovascular	MESH:D006978		benazepril|Cisplatin|Ethinyl Estradiol	14.1	3
RPL23A	6147	Hypertension, Renovascular	MESH:D006978		Cisplatin|Ethinyl Estradiol|Hydralazine	14.1	3
SPINT1	6692	Hypertension, Renovascular	MESH:D006978		Cisplatin|Ethinyl Estradiol|Hydralazine	14.1	3
STAG1	10274	Hypertension, Renovascular	MESH:D006978		Cisplatin|Ethinyl Estradiol|Hydralazine	14.1	3
THRB	7068	Hypertension, Renovascular	MESH:D006978		Amlodipine|Bleomycin|Cisplatin|Ethinyl Estradiol	14.1	3
NAB1	4664	Hypertension, Renovascular	MESH:D006978		Cisplatin|Enalapril|Ethinyl Estradiol	14.09	7
COLQ	8292	Hypertension, Renovascular	MESH:D006978		Bleomycin|Cisplatin|Ethinyl Estradiol	14.07	2
BRD8	10902	Hypertension, Renovascular	MESH:D006978		Cisplatin|Ethinyl Estradiol|Hydralazine	14.06	3
GALNT7	51809	Hypertension, Renovascular	MESH:D006978		Cisplatin|Ethinyl Estradiol|Hydralazine	14.06	3
GJA5	2702	Hypertension, Renovascular	MESH:D006978		benazepril|Enalapril|Ethinyl Estradiol	14.06	7
DERA	51071	Hypertension, Renovascular	MESH:D006978		Cisplatin|Ethinyl Estradiol|Vinblastine	14.04	2
NPHP4	261734	Hypertension, Renovascular	MESH:D006978		Cisplatin|Ethinyl Estradiol|Hydralazine	14.03	3
OSR1	130497	Hypertension, Renovascular	MESH:D006978		Bleomycin|Cisplatin|Ethinyl Estradiol	14.03	2
SLC12A3	6559	Hypertension, Renovascular	MESH:D006978		Ethinyl Estradiol|Hydralazine|Hydrochlorothiazide	14.03	3
SMARCC1	6599	Hypertension, Renovascular	MESH:D006978		Cisplatin|Ethinyl Estradiol|Hydralazine	14.03	3
FGF2	2247	Hypertension, Renovascular	MESH:D006978		Bleomycin|Cisplatin|Ethinyl Estradiol|Olmesartan Medoxomil	14	3
RALB	5899	Hypertension, Renovascular	MESH:D006978		Bleomycin|Cisplatin|Ethinyl Estradiol	14	2
VAV1	7409	Hypertension, Renovascular	MESH:D006978		Bleomycin|Cisplatin|Ethinyl Estradiol	14	2
ATP6V1C1	528	Hypertension, Renovascular	MESH:D006978		Cisplatin|Ethinyl Estradiol|Hydralazine	13.99	3
CDC37	11140	Hypertension, Renovascular	MESH:D006978		Cisplatin|Ethinyl Estradiol|Hydralazine	13.99	3
CDK12	51755	Hypertension, Renovascular	MESH:D006978		Cisplatin|Ethinyl Estradiol|Hydralazine	13.99	3
NDUFA1	4694	Hypertension, Renovascular	MESH:D006978		Ethinyl Estradiol|Hydralazine|Vinblastine	13.97	3
BCKDK	10295	Hypertension, Renovascular	MESH:D006978		Cisplatin|Ethinyl Estradiol|Hydralazine	13.96	3
MACROH2A1	9555	Hypertension, Renovascular	MESH:D006978		Bleomycin|Cisplatin|Ethinyl Estradiol	13.96	2
PRCP	5547	Hypertension, Renovascular	MESH:D006978		benazepril|Cisplatin|Ethinyl Estradiol	13.96	3
PELO	53918	Hypertension, Renovascular	MESH:D006978		Cisplatin|Ethinyl Estradiol|Vinblastine	13.94	2
APOE	348	Hypertension, Renovascular	MESH:D006978		Cisplatin|Enalapril|Ethinyl Estradiol|Felodipine	13.92	8
ATXN2	6311	Hypertension, Renovascular	MESH:D006978		Cisplatin|Ethinyl Estradiol|Hydralazine	13.92	3
SNRNP70	6625	Hypertension, Renovascular	MESH:D006978		Cisplatin|Ethinyl Estradiol|Hydralazine	13.92	3
TCERG1	10915	Hypertension, Renovascular	MESH:D006978		Cisplatin|Ethinyl Estradiol|Hydralazine	13.92	3
BAD	572	Hypertension, Renovascular	MESH:D006978		Cisplatin|Clonidine|Ethinyl Estradiol|Hydralazine	13.9	4
RAB11FIP1	80223	Hypertension, Renovascular	MESH:D006978		Cisplatin|Ethinyl Estradiol|Vinblastine	13.9	2
REV3L	5980	Hypertension, Renovascular	MESH:D006978		Cisplatin|Ethinyl Estradiol|Vinblastine	13.9	2
NHERF2	9351	Hypertension, Renovascular	MESH:D006978		Bleomycin|Cisplatin|Ethinyl Estradiol	13.89	2
PSMD13	5719	Hypertension, Renovascular	MESH:D006978		Bleomycin|Cisplatin|Ethinyl Estradiol	13.89	2
MUTYH	4595	Hypertension, Renovascular	MESH:D006978		Bleomycin|Cisplatin|Ethinyl Estradiol	13.86	2
TPPP3	51673	Hypertension, Renovascular	MESH:D006978		Bleomycin|Cisplatin|Ethinyl Estradiol	13.86	2
BPTF	2186	Hypertension, Renovascular	MESH:D006978		Cisplatin|Ethinyl Estradiol|Hydralazine	13.85	3
IRX3	79191	Hypertension, Renovascular	MESH:D006978		Cisplatin|Ethinyl Estradiol|Hydralazine	13.85	3
F12	2161	Hypertension, Renovascular	MESH:D006978		Angiotensin-Converting Enzyme Inhibitors|Cisplatin|Hydralazine	13.84	5
MMP9	4318	Hypertension, Renovascular	MESH:D006978		Angiotensin-Converting Enzyme Inhibitors|benazepril|Bleomycin|Cisplatin|Ethinyl Estradiol	13.83	6
JARID2	3720	Hypertension, Renovascular	MESH:D006978		Cisplatin|Ethinyl Estradiol|Hydralazine	13.82	3
RAB3D	9545	Hypertension, Renovascular	MESH:D006978		Cisplatin|Ethinyl Estradiol|Hydralazine	13.82	3
SERTAD2	9792	Hypertension, Renovascular	MESH:D006978		Cisplatin|Ethinyl Estradiol|Hydralazine	13.82	3
COL11A2	1302	Hypertension, Renovascular	MESH:D006978		Bleomycin|Cisplatin|Ethinyl Estradiol	13.79	2
ERO1B	56605	Hypertension, Renovascular	MESH:D006978		Cisplatin|Ethinyl Estradiol|Hydralazine	13.78	3
GJC1	10052	Hypertension, Renovascular	MESH:D006978		Cisplatin|Enalapril|Ethinyl Estradiol	13.78	7
HLA-A	3105	Hypertension, Renovascular	MESH:D006978		Cisplatin|Ethinyl Estradiol|Hydralazine	13.78	3
TSPAN18	90139	Hypertension, Renovascular	MESH:D006978		Cisplatin|Ethinyl Estradiol|Hydralazine	13.78	3
BCL6B	255877	Hypertension, Renovascular	MESH:D006978		Bleomycin|Cisplatin|Ethinyl Estradiol	13.76	2
ELK3	2004	Hypertension, Renovascular	MESH:D006978		Cisplatin|Ethinyl Estradiol|Hydralazine	13.75	3
HAAO	23498	Hypertension, Renovascular	MESH:D006978		Cisplatin|Ethinyl Estradiol|Hydralazine	13.75	3
PAFAH1B3	5050	Hypertension, Renovascular	MESH:D006978		Cisplatin|Ethinyl Estradiol|Hydralazine	13.75	3
RPL34	6164	Hypertension, Renovascular	MESH:D006978		Cisplatin|Ethinyl Estradiol|Hydralazine	13.75	3
SLC15A1	6564	Hypertension, Renovascular	MESH:D006978		Angiotensin-Converting Enzyme Inhibitors|benazepril|Enalapril	13.75	9
SNRPG	6637	Hypertension, Renovascular	MESH:D006978		Cisplatin|Ethinyl Estradiol|Hydralazine	13.75	3
ACOT13	55856	Hypertension, Renovascular	MESH:D006978		Cisplatin|Ethinyl Estradiol|Vinblastine	13.74	2
HMGN3	9324	Hypertension, Renovascular	MESH:D006978		Cisplatin|Ethinyl Estradiol|Vinblastine	13.74	2
DDX46	9879	Hypertension, Renovascular	MESH:D006978		Cisplatin|Ethinyl Estradiol|Hydralazine	13.72	3
RAMP2	10266	Hypertension, Renovascular	MESH:D006978		Ethinyl Estradiol|Hydralazine|Hydrochlorothiazide	13.72	3
CASP8	841	Hypertension, Renovascular	MESH:D006978		Amlodipine|Bleomycin|Cisplatin|Clonidine|Ethinyl Estradiol	13.7	4
H1F0	14958	Hypertension, Renovascular	MESH:D006978		Bleomycin|Cisplatin|Ethinyl Estradiol	13.69	2
IKBIP	121457	Hypertension, Renovascular	MESH:D006978		Bleomycin|Cisplatin|Ethinyl Estradiol	13.69	2
PCBP2	5094	Hypertension, Renovascular	MESH:D006978		Bleomycin|Cisplatin|Ethinyl Estradiol	13.69	2
SLC22A2	6582	Hypertension, Renovascular	MESH:D006978		Cisplatin|Clonidine|Ethinyl Estradiol|Hydralazine	13.69	4
SNRPB	6628	Hypertension, Renovascular	MESH:D006978		Cisplatin|Ethinyl Estradiol|Hydralazine	13.69	3
COMMD1	150684	Hypertension, Renovascular	MESH:D006978		Cisplatin|Ethinyl Estradiol|Hydralazine	13.66	3
DSCC1	79075	Hypertension, Renovascular	MESH:D006978		Cisplatin|Hydralazine|Vinblastine	13.64	2
NBR1	4077	Hypertension, Renovascular	MESH:D006978		Cisplatin|Ethinyl Estradiol|Hydralazine	13.62	3
RPL36	25873	Hypertension, Renovascular	MESH:D006978		Cisplatin|Ethinyl Estradiol|Hydralazine	13.62	3
SLC15A2	6565	Hypertension, Renovascular	MESH:D006978		benazepril|Enalapril|Ethinyl Estradiol	13.61	7
MAPK1	5594	Hypertension, Renovascular	MESH:D006978		benazepril|Bleomycin|Cisplatin|Ethinyl Estradiol|Hydralazine|Olmesartan Medoxomil	13.6	4
MR1	3140	Hypertension, Renovascular	MESH:D006978		Angiotensin-Converting Enzyme Inhibitors|Cisplatin|Hydrochlorothiazide	13.6	5
PSME2	5721	Hypertension, Renovascular	MESH:D006978		Bleomycin|Cisplatin|Ethinyl Estradiol	13.6	2
ADIPOQ	9370	Hypertension, Renovascular	MESH:D006978		Amlodipine|Enalapril|Ethinyl Estradiol|Hydrochlorothiazide	13.56	7
HYAL1	3373	Hypertension, Renovascular	MESH:D006978		Cisplatin|Enalapril|Ethinyl Estradiol	13.56	7
RALGDS	5900	Hypertension, Renovascular	MESH:D006978		Cisplatin|Ethinyl Estradiol|Hydralazine	13.56	3
GGCT	79017	Hypertension, Renovascular	MESH:D006978		Cisplatin|Ethinyl Estradiol|Vinblastine	13.55	2
CDK4	1019	Hypertension, Renovascular	MESH:D006978		Amlodipine|Cisplatin|Ethinyl Estradiol|Hydralazine	13.54	4
ARF1	375	Hypertension, Renovascular	MESH:D006978		Cisplatin|Ethinyl Estradiol|Hydralazine	13.53	3
CBX7	23492	Hypertension, Renovascular	MESH:D006978		Cisplatin|Ethinyl Estradiol|Hydralazine	13.53	3
LPGAT1	9926	Hypertension, Renovascular	MESH:D006978		Cisplatin|Ethinyl Estradiol|Hydralazine	13.53	3
RTN4RL1	146760	Hypertension, Renovascular	MESH:D006978		Cisplatin|Ethinyl Estradiol|Hydralazine	13.5	3
GPSM2	29899	Hypertension, Renovascular	MESH:D006978		Cisplatin|Ethinyl Estradiol|Vinblastine	13.49	2
ABCB11	8647	Hypertension, Renovascular	MESH:D006978		Ethinyl Estradiol|Felodipine|Olmesartan Medoxomil|Vinblastine	13.47	4
HMGCL	3155	Hypertension, Renovascular	MESH:D006978		Cisplatin|Ethinyl Estradiol|Hydralazine	13.47	3
SRP9	6726	Hypertension, Renovascular	MESH:D006978		Cisplatin|Ethinyl Estradiol|Hydralazine	13.47	3
THBS4	7060	Hypertension, Renovascular	MESH:D006978		Cisplatin|Enalapril|Ethinyl Estradiol	13.47	7
SOD2	6648	Hypertension, Renovascular	MESH:D006978		Bleomycin|Cisplatin|Enalapril|Ethinyl Estradiol|Vinblastine	13.46	7
TUBG1	7283	Hypertension, Renovascular	MESH:D006978		Cisplatin|Ethinyl Estradiol|Vinblastine	13.46	2
JPT1	51155	Hypertension, Renovascular	MESH:D006978		Bleomycin|Cisplatin|Ethinyl Estradiol	13.45	2
SMTN	6525	Hypertension, Renovascular	MESH:D006978		Bleomycin|Cisplatin|Ethinyl Estradiol	13.45	2
FLOT1	10211	Hypertension, Renovascular	MESH:D006978		Cisplatin|Ethinyl Estradiol|Hydralazine	13.44	3
MYCBP2	23077	Hypertension, Renovascular	MESH:D006978		Cisplatin|Ethinyl Estradiol|Hydralazine	13.44	3
NDUFV2	4729	Hypertension, Renovascular	MESH:D006978		Cisplatin|Ethinyl Estradiol|Vinblastine	13.43	2
RPL12	6136	Hypertension, Renovascular	MESH:D006978		Bleomycin|Cisplatin|Ethinyl Estradiol	13.42	2
PCCB	5096	Hypertension, Renovascular	MESH:D006978		Cisplatin|Ethinyl Estradiol|Hydralazine	13.41	3
CTSA	5476	Hypertension, Renovascular	MESH:D006978		Bleomycin|Cisplatin|Ethinyl Estradiol	13.39	2
MYL6	4637	Hypertension, Renovascular	MESH:D006978		Bleomycin|Cisplatin|Ethinyl Estradiol	13.39	2
NISCH	11188	Hypertension, Renovascular	MESH:D006978		Cisplatin|Clonidine|Ethinyl Estradiol	13.39	3
TRIM28	10155	Hypertension, Renovascular	MESH:D006978		Bleomycin|Cisplatin|Ethinyl Estradiol	13.39	2
BAG1	573	Hypertension, Renovascular	MESH:D006978		Cisplatin|Ethinyl Estradiol|Hydralazine	13.38	3
CHCHD10	400916	Hypertension, Renovascular	MESH:D006978		Cisplatin|Ethinyl Estradiol|Hydralazine	13.38	3
RFC5	5985	Hypertension, Renovascular	MESH:D006978		Cisplatin|Ethinyl Estradiol|Vinblastine	13.38	2
SLC6A13	6540	Hypertension, Renovascular	MESH:D006978		Cisplatin|Ethinyl Estradiol|Hydralazine	13.38	3
SPRR1A	6698	Hypertension, Renovascular	MESH:D006978		Cisplatin|Ethinyl Estradiol|Hydralazine	13.38	3
DDT	1652	Hypertension, Renovascular	MESH:D006978		Cisplatin|Ethinyl Estradiol|Hydralazine	13.36	3
PTBP1	5725	Hypertension, Renovascular	MESH:D006978		Bleomycin|Cisplatin|Ethinyl Estradiol	13.36	2
RPLP1	6176	Hypertension, Renovascular	MESH:D006978		Cisplatin|Ethinyl Estradiol|Hydralazine	13.36	3
SAMD4A	23034	Hypertension, Renovascular	MESH:D006978		Cisplatin|Ethinyl Estradiol|Hydralazine	13.36	3
AKR1C4	1109	Hypertension, Renovascular	MESH:D006978		Cisplatin|Ethinyl Estradiol|Hydralazine	13.33	3
ARHGAP5	394	Hypertension, Renovascular	MESH:D006978		Cisplatin|Ethinyl Estradiol|Hydralazine	13.33	3
HFE	3077	Hypertension, Renovascular	MESH:D006978		Cisplatin|Ethinyl Estradiol|Hydralazine	13.33	3
PPP1R9A	55607	Hypertension, Renovascular	MESH:D006978		Cisplatin|Ethinyl Estradiol|Hydralazine	13.33	3
SEC31A	22872	Hypertension, Renovascular	MESH:D006978		Cisplatin|Ethinyl Estradiol|Hydralazine	13.33	3
ERCC4	2072	Hypertension, Renovascular	MESH:D006978		Bleomycin|Cisplatin|Ethinyl Estradiol	13.31	2
EMP3	2014	Hypertension, Renovascular	MESH:D006978		Cisplatin|Ethinyl Estradiol|Hydralazine	13.3	3
HBA1	3039	Hypertension, Renovascular	MESH:D006978		Cisplatin|Ethinyl Estradiol|Hydralazine	13.3	3
PSD3	23362	Hypertension, Renovascular	MESH:D006978		Cisplatin|Ethinyl Estradiol|Hydralazine	13.3	3
SF1	7536	Hypertension, Renovascular	MESH:D006978		Cisplatin|Ethinyl Estradiol|Hydralazine	13.3	3
KIF4A	24137	Hypertension, Renovascular	MESH:D006978		Cisplatin|Ethinyl Estradiol|Vinblastine	13.29	2
ATP5PO	539	Hypertension, Renovascular	MESH:D006978		Bleomycin|Cisplatin|Ethinyl Estradiol	13.28	2
SCPEP1	59342	Hypertension, Renovascular	MESH:D006978		Bleomycin|Cisplatin|Ethinyl Estradiol	13.28	2
DFFB	1677	Hypertension, Renovascular	MESH:D006978		Cisplatin|Ethinyl Estradiol|Vinblastine	13.27	2
LGR4	55366	Hypertension, Renovascular	MESH:D006978		Cisplatin|Ethinyl Estradiol|Hydralazine	13.27	3
MTF1	4520	Hypertension, Renovascular	MESH:D006978		Amlodipine|Cisplatin|Ethinyl Estradiol	13.27	3
CLTC	1213	Hypertension, Renovascular	MESH:D006978		Bleomycin|Cisplatin|Ethinyl Estradiol	13.25	2
LGALS9	3965	Hypertension, Renovascular	MESH:D006978		Bleomycin|Cisplatin|Ethinyl Estradiol	13.25	2
NCOA4	8031	Hypertension, Renovascular	MESH:D006978		Cisplatin|Ethinyl Estradiol|Hydralazine	13.24	3
BDKRB1	623	Hypertension, Renovascular	MESH:D006978		Cisplatin|Enalapril|Hydrochlorothiazide	13.23	6
TOMM20	9804	Hypertension, Renovascular	MESH:D006978		Enalapril|Ethinyl Estradiol|Hydralazine	13.23	6
ANXA7	310	Hypertension, Renovascular	MESH:D006978		Bleomycin|Cisplatin|Ethinyl Estradiol	13.22	2
FXYD5	53827	Hypertension, Renovascular	MESH:D006978		Cisplatin|Ethinyl Estradiol|Hydralazine	13.22	3
TACC2	10579	Hypertension, Renovascular	MESH:D006978		Cisplatin|Ethinyl Estradiol|Hydralazine	13.22	3
SNX10	29887	Hypertension, Renovascular	MESH:D006978		Cisplatin|Ethinyl Estradiol|Vinblastine	13.21	2
ATP5IF1	93974	Hypertension, Renovascular	MESH:D006978		Bleomycin|Cisplatin|Ethinyl Estradiol	13.2	2
CEL	1056	Hypertension, Renovascular	MESH:D006978		Cisplatin|Ethinyl Estradiol|Hydralazine	13.19	3
RPA3	6119	Hypertension, Renovascular	MESH:D006978		Cisplatin|Ethinyl Estradiol|Vinblastine	13.19	2
TRIB2	28951	Hypertension, Renovascular	MESH:D006978		Cisplatin|Ethinyl Estradiol|Hydralazine	13.19	3
SLC25A5	292	Hypertension, Renovascular	MESH:D006978		Bleomycin|Ethinyl Estradiol|Hydralazine	13.18	3
ST14	6768	Hypertension, Renovascular	MESH:D006978		Bleomycin|Cisplatin|Ethinyl Estradiol	13.17	2
ESM1	11082	Hypertension, Renovascular	MESH:D006978		Cisplatin|Ethinyl Estradiol|Vinblastine	13.16	2
SLC25A13	10165	Hypertension, Renovascular	MESH:D006978		Cisplatin|Ethinyl Estradiol|Hydralazine	13.16	3
VEGFB	7423	Hypertension, Renovascular	MESH:D006978		Bleomycin|Cisplatin|Hydralazine	13.16	2
MIR378	100314258	Hypertension, Renovascular	MESH:D006978		Bleomycin|Cisplatin	13.15	1
CHN2	1124	Hypertension, Renovascular	MESH:D006978		Cisplatin|Ethinyl Estradiol|Hydralazine	13.14	3
MTR	4548	Hypertension, Renovascular	MESH:D006978		benazepril|Cisplatin|Ethinyl Estradiol	13.14	3
ATP6V1A	523	Hypertension, Renovascular	MESH:D006978		Bleomycin|Cisplatin|Ethinyl Estradiol	13.09	2
CCL5	6352	Hypertension, Renovascular	MESH:D006978		benazepril|Bleomycin|Cisplatin|Ethinyl Estradiol	13.09	3
SFXN1	94081	Hypertension, Renovascular	MESH:D006978		Cisplatin|Ethinyl Estradiol|Vinblastine	13.08	2
CCT8	10694	Hypertension, Renovascular	MESH:D006978		Bleomycin|Cisplatin|Ethinyl Estradiol	13.07	2
MXI1	4601	Hypertension, Renovascular	MESH:D006978		Bleomycin|Cisplatin|Ethinyl Estradiol	13.07	2
TPD52	7163	Hypertension, Renovascular	MESH:D006978		Cisplatin|Clonidine|Ethinyl Estradiol	13.07	3
KDELR3	11015	Hypertension, Renovascular	MESH:D006978		Cisplatin|Ethinyl Estradiol|Hydralazine	13.06	3
NBN	4683	Hypertension, Renovascular	MESH:D006978		Cisplatin|Ethinyl Estradiol|Vinblastine	13.06	2
UBE2L6	9246	Hypertension, Renovascular	MESH:D006978		Cisplatin|Ethinyl Estradiol|Hydralazine	13.06	3
YWHAQ	10971	Hypertension, Renovascular	MESH:D006978		Ethinyl Estradiol|Hydralazine|Vinblastine	13.05	3
DLK1	8788	Hypertension, Renovascular	MESH:D006978		Bleomycin|Cisplatin|Ethinyl Estradiol	13.04	2
LAMB2	3913	Hypertension, Renovascular	MESH:D006978		Cisplatin|Enalapril|Ethinyl Estradiol	13.04	7
NFATC2	4773	Hypertension, Renovascular	MESH:D006978		Bleomycin|Cisplatin|Hydralazine	13.04	2
FHIT	2272	Hypertension, Renovascular	MESH:D006978		Cisplatin|Ethinyl Estradiol|Hydralazine	13.03	3
GAS7	8522	Hypertension, Renovascular	MESH:D006978		Cisplatin|Ethinyl Estradiol|Vinblastine	13.03	2
RPS27	6232	Hypertension, Renovascular	MESH:D006978		Cisplatin|Ethinyl Estradiol|Hydralazine	13.03	3
SRGN	5552	Hypertension, Renovascular	MESH:D006978		Cisplatin|Ethinyl Estradiol|Vinblastine	13.03	2
SSR1	6745	Hypertension, Renovascular	MESH:D006978		Cisplatin|Ethinyl Estradiol|Hydralazine	13.03	3
CACNA1D	776	Hypertension, Renovascular	MESH:D006978		benazepril|Cisplatin|Ethinyl Estradiol	13.02	3
EHMT2	10919	Hypertension, Renovascular	MESH:D006978		Cisplatin|Ethinyl Estradiol|Hydralazine	13.01	3
ETFB	2109	Hypertension, Renovascular	MESH:D006978		Cisplatin|Ethinyl Estradiol|Vinblastine	13.01	2
RAB30	27314	Hypertension, Renovascular	MESH:D006978		Cisplatin|Ethinyl Estradiol|Hydralazine	13.01	3
CYFIP2	26999	Hypertension, Renovascular	MESH:D006978		Cisplatin|Ethinyl Estradiol|Hydralazine	12.98	3
F11R	50848	Hypertension, Renovascular	MESH:D006978		Cisplatin|Ethinyl Estradiol|Hydralazine	12.98	3
LPP	4026	Hypertension, Renovascular	MESH:D006978		Cisplatin|Ethinyl Estradiol|Hydralazine	12.98	3
MPST	4357	Hypertension, Renovascular	MESH:D006978		Cisplatin|Ethinyl Estradiol|Hydralazine	12.98	3
IL10RA	3587	Hypertension, Renovascular	MESH:D006978		Bleomycin|Cisplatin|Ethinyl Estradiol	12.97	2
LHFPL6	10186	Hypertension, Renovascular	MESH:D006978		Bleomycin|Cisplatin|Ethinyl Estradiol	12.97	2
LPAR1	1902	Hypertension, Renovascular	MESH:D006978		Cisplatin|Ethinyl Estradiol|Vinblastine	12.96	2
NUDT7	283927	Hypertension, Renovascular	MESH:D006978		Cisplatin|Ethinyl Estradiol|Hydralazine	12.96	3
RANBP1	5902	Hypertension, Renovascular	MESH:D006978		Cisplatin|Ethinyl Estradiol|Vinblastine	12.96	2
AGTR2	186	Hypertension, Renovascular	MESH:D006978		Amlodipine|Enalapril|Ethinyl Estradiol	12.94	7
PIK3CG	5294	Hypertension, Renovascular	MESH:D006978		Cisplatin|Clonidine|Ethinyl Estradiol	12.93	3
LYZ	4069	Hypertension, Renovascular	MESH:D006978		Bleomycin|Cisplatin|Ethinyl Estradiol	12.92	2
MELK	9833	Hypertension, Renovascular	MESH:D006978		Cisplatin|Ethinyl Estradiol|Vinblastine	12.89	2
ORC6	23594	Hypertension, Renovascular	MESH:D006978		Cisplatin|Ethinyl Estradiol|Vinblastine	12.89	2
TMSB10	9168	Hypertension, Renovascular	MESH:D006978		Cisplatin|Ethinyl Estradiol|Hydralazine	12.89	3
DKK3	27122	Hypertension, Renovascular	MESH:D006978		Cisplatin|Ethinyl Estradiol|Vinblastine	12.87	2
AHSG	197	Hypertension, Renovascular	MESH:D006978		Bleomycin|Cisplatin|Ethinyl Estradiol	12.85	2
CCL17	6361	Hypertension, Renovascular	MESH:D006978		Bleomycin|Cisplatin|Ethinyl Estradiol	12.85	2
CDKN1B	1027	Hypertension, Renovascular	MESH:D006978		Cisplatin|Ethinyl Estradiol|Hydralazine|Hydrochlorothiazide	12.85	4
PABPC1	26986	Hypertension, Renovascular	MESH:D006978		Bleomycin|Cisplatin|Ethinyl Estradiol	12.85	2
CREB5	9586	Hypertension, Renovascular	MESH:D006978		Cisplatin|Ethinyl Estradiol|Hydralazine	12.84	3
ADD3	120	Hypertension, Renovascular	MESH:D006978		Cisplatin|Ethinyl Estradiol|Vinblastine	12.82	2
ALDH9A1	223	Hypertension, Renovascular	MESH:D006978		Cisplatin|Ethinyl Estradiol|Hydralazine	12.82	3
RPL31	6160	Hypertension, Renovascular	MESH:D006978		Cisplatin|Ethinyl Estradiol|Hydralazine	12.82	3
BASP1	10409	Hypertension, Renovascular	MESH:D006978		Bleomycin|Cisplatin|Ethinyl Estradiol	12.8	2
CARHSP1	23589	Hypertension, Renovascular	MESH:D006978		Bleomycin|Cisplatin|Ethinyl Estradiol	12.8	2
CRIP2	1397	Hypertension, Renovascular	MESH:D006978		Bleomycin|Cisplatin|Ethinyl Estradiol	12.8	2
HNRNPA3	220988	Hypertension, Renovascular	MESH:D006978		Bleomycin|Cisplatin|Ethinyl Estradiol	12.8	2
NAP1L1	4673	Hypertension, Renovascular	MESH:D006978		Bleomycin|Ethinyl Estradiol|Hydralazine	12.8	3
PSMB1	5689	Hypertension, Renovascular	MESH:D006978		Ethinyl Estradiol|Hydralazine|Vinblastine	12.8	3
PFKFB4	5210	Hypertension, Renovascular	MESH:D006978		Cisplatin|Ethinyl Estradiol|Hydralazine	12.79	3
CXCL1	2919	Hypertension, Renovascular	MESH:D006978		benazepril|Bleomycin|Cisplatin|Ethinyl Estradiol	12.78	3
FUBP1	8880	Hypertension, Renovascular	MESH:D006978		Bleomycin|Cisplatin|Ethinyl Estradiol	12.78	2
STK11	6794	Hypertension, Renovascular	MESH:D006978		Bleomycin|Cisplatin|Ethinyl Estradiol	12.78	2
AMBP	259	Hypertension, Renovascular	MESH:D006978		benazepril|Cisplatin|Ethinyl Estradiol	12.77	3
SPON1	10418	Hypertension, Renovascular	MESH:D006978		Cisplatin|Ethinyl Estradiol|Vinblastine	12.77	2
ALDH18A1	5832	Hypertension, Renovascular	MESH:D006978		Cisplatin|Ethinyl Estradiol|Hydralazine	12.75	3
CDKN1A	1026	Hypertension, Renovascular	MESH:D006978		Amlodipine|Bleomycin|Cisplatin|Ethinyl Estradiol|Vinblastine	12.75	3
PDXK	8566	Hypertension, Renovascular	MESH:D006978		Bleomycin|Cisplatin|Ethinyl Estradiol	12.75	2
PTAFR	5724	Hypertension, Renovascular	MESH:D006978		Bleomycin|Cisplatin|Ethinyl Estradiol	12.75	2
TPM2	7169	Hypertension, Renovascular	MESH:D006978		Cisplatin|Ethinyl Estradiol|Hydralazine	12.75	3
TRAF2	7186	Hypertension, Renovascular	MESH:D006978		Bleomycin|Cisplatin|Hydralazine	12.75	2
EEF1E1-BLOC1S5	100526837	Hypertension, Renovascular	MESH:D006978		Cisplatin|Ethinyl Estradiol	12.74	2
KIF1B	23095	Hypertension, Renovascular	MESH:D006978		Cisplatin|Ethinyl Estradiol|Vinblastine	12.73	2
HPSE	10855	Hypertension, Renovascular	MESH:D006978		Cisplatin|Ethinyl Estradiol|Hydralazine	12.72	3
PSMA2	5683	Hypertension, Renovascular	MESH:D006978		Cisplatin|Ethinyl Estradiol|Hydralazine	12.72	3
AK1	203	Hypertension, Renovascular	MESH:D006978		Cisplatin|Ethinyl Estradiol|Vinblastine	12.71	2
UQCRC1	7384	Hypertension, Renovascular	MESH:D006978		Bleomycin|Cisplatin|Ethinyl Estradiol	12.71	2
EIF4B	1975	Hypertension, Renovascular	MESH:D006978		Cisplatin|Ethinyl Estradiol|Hydralazine	12.7	3
GOT2	2806	Hypertension, Renovascular	MESH:D006978		benazepril|Cisplatin|Ethinyl Estradiol	12.7	3
GC	2638	Hypertension, Renovascular	MESH:D006978		Bleomycin|Cisplatin|Ethinyl Estradiol	12.69	2
MDH2	4191	Hypertension, Renovascular	MESH:D006978		Bleomycin|Cisplatin|Ethinyl Estradiol	12.69	2
TNFAIP8	25816	Hypertension, Renovascular	MESH:D006978		Cisplatin|Ethinyl Estradiol|Hydralazine	12.68	3
LASP1	3927	Hypertension, Renovascular	MESH:D006978		Bleomycin|Ethinyl Estradiol|Hydralazine	12.67	3
NFE2L2	4780	Hypertension, Renovascular	MESH:D006978		Bleomycin|Cisplatin|Enalapril|Ethinyl Estradiol|Olmesartan Medoxomil	12.67	8
PSME1	5720	Hypertension, Renovascular	MESH:D006978		Bleomycin|Cisplatin|Ethinyl Estradiol	12.66	2
RASSF1	11186	Hypertension, Renovascular	MESH:D006978		Cisplatin|Ethinyl Estradiol|Vinblastine	12.66	2
SHANK2	22941	Hypertension, Renovascular	MESH:D006978		Cisplatin|Ethinyl Estradiol|Hydralazine	12.66	3
TEK	7010	Hypertension, Renovascular	MESH:D006978		Cisplatin|Enalapril|Ethinyl Estradiol	12.65	7
CD63	967	Hypertension, Renovascular	MESH:D006978		Cisplatin|Ethinyl Estradiol|Hydralazine	12.64	3
PGRMC1	10857	Hypertension, Renovascular	MESH:D006978		Cisplatin|Ethinyl Estradiol|Vinblastine	12.64	2
NR3C1	2908	Hypertension, Renovascular	MESH:D006978		Bleomycin|Cisplatin|Ethinyl Estradiol|Hydralazine	12.63	3
ABLIM1	3983	Hypertension, Renovascular	MESH:D006978		Cisplatin|Ethinyl Estradiol|Vinblastine	12.62	2
ANXA6	309	Hypertension, Renovascular	MESH:D006978		Bleomycin|Cisplatin|Ethinyl Estradiol	12.62	2
CAST	831	Hypertension, Renovascular	MESH:D006978		Bleomycin|Cisplatin|Ethinyl Estradiol	12.62	2
THBS2	7058	Hypertension, Renovascular	MESH:D006978		Bleomycin|Cisplatin|Ethinyl Estradiol	12.58	2
SCARNA15	677778	Hypertension, Renovascular	MESH:D006978		Bleomycin|Cisplatin	12.55	1
HOMER1	9456	Hypertension, Renovascular	MESH:D006978		Cisplatin|Ethinyl Estradiol|Vinblastine	12.54	2
KRT17	3872	Hypertension, Renovascular	MESH:D006978		Cisplatin|Ethinyl Estradiol|Hydralazine	12.53	3
PDLIM5	10611	Hypertension, Renovascular	MESH:D006978		Bleomycin|Cisplatin|Ethinyl Estradiol	12.53	2
PTMA	5757	Hypertension, Renovascular	MESH:D006978		Cisplatin|Ethinyl Estradiol|Hydralazine	12.53	3
RPL6	6128	Hypertension, Renovascular	MESH:D006978		Bleomycin|Cisplatin|Ethinyl Estradiol	12.53	2
OGT	8473	Hypertension, Renovascular	MESH:D006978		Cisplatin|Ethinyl Estradiol|Hydralazine	12.51	3
ANG	283	Hypertension, Renovascular	MESH:D006978		Cisplatin|Enalapril|Ethinyl Estradiol	12.48	7
PARP1	142	Hypertension, Renovascular	MESH:D006978		Bleomycin|Cisplatin|Ethinyl Estradiol|Hydralazine|Vinblastine	12.48	3
FSHR	2492	Hypertension, Renovascular	MESH:D006978		Bleomycin|Cisplatin|Ethinyl Estradiol	12.47	2
GAMT	2593	Hypertension, Renovascular	MESH:D006978		Cisplatin|Ethinyl Estradiol|Hydralazine	12.47	3
NCAPH	23397	Hypertension, Renovascular	MESH:D006978		Cisplatin|Ethinyl Estradiol|Vinblastine	12.45	2
ATP1A2	477	Hypertension, Renovascular	MESH:D006978		Cisplatin|Enalapril|Ethinyl Estradiol	12.44	7
PNP	4860	Hypertension, Renovascular	MESH:D006978		Bleomycin|Cisplatin|Ethinyl Estradiol	12.43	2
ANKRD1	27063	Hypertension, Renovascular	MESH:D006978		Bleomycin|Cisplatin|Ethinyl Estradiol	12.41	2
RAD51AP1	10635	Hypertension, Renovascular	MESH:D006978		Bleomycin|Cisplatin|Ethinyl Estradiol	12.41	2
CYCS	54205	Hypertension, Renovascular	MESH:D006978		Bleomycin|Cisplatin|Enalapril|Ethinyl Estradiol	12.4	7
LAMB1	3912	Hypertension, Renovascular	MESH:D006978		Cisplatin|Enalapril|Ethinyl Estradiol	12.4	7
MYBL2	4605	Hypertension, Renovascular	MESH:D006978		Cisplatin|Ethinyl Estradiol|Hydralazine	12.4	3
EGR1	1958	Hypertension, Renovascular	MESH:D006978		Bleomycin|Cisplatin|Enalapril|Ethinyl Estradiol	12.38	7
CKAP2	26586	Hypertension, Renovascular	MESH:D006978		Cisplatin|Ethinyl Estradiol|Vinblastine	12.37	2
EIF5A	1984	Hypertension, Renovascular	MESH:D006978		Bleomycin|Cisplatin|Ethinyl Estradiol	12.37	2
IL15	3600	Hypertension, Renovascular	MESH:D006978		Cisplatin|Ethinyl Estradiol|Olmesartan Medoxomil	12.37	3
PDLIM1	9124	Hypertension, Renovascular	MESH:D006978		Bleomycin|Cisplatin|Ethinyl Estradiol	12.37	2
FIS1	51024	Hypertension, Renovascular	MESH:D006978		Cisplatin|Ethinyl Estradiol|Hydralazine	12.36	3
CLIC4	25932	Hypertension, Renovascular	MESH:D006978		Bleomycin|Cisplatin|Ethinyl Estradiol	12.35	2
TCP1	6950	Hypertension, Renovascular	MESH:D006978		Bleomycin|Cisplatin|Ethinyl Estradiol	12.35	2
CYB5R3	1727	Hypertension, Renovascular	MESH:D006978		Cisplatin|Ethinyl Estradiol|Hydralazine	12.33	3
FGF7	2252	Hypertension, Renovascular	MESH:D006978		Bleomycin|Cisplatin|Ethinyl Estradiol	12.33	2
LCP1	3936	Hypertension, Renovascular	MESH:D006978		Bleomycin|Cisplatin|Ethinyl Estradiol	12.33	2
CDCA8	55143	Hypertension, Renovascular	MESH:D006978		Cisplatin|Ethinyl Estradiol|Vinblastine	12.32	2
MIR3473	102466618	Hypertension, Renovascular	MESH:D006978		Bleomycin|Cisplatin	12.31	1
PSMB9	5698	Hypertension, Renovascular	MESH:D006978		Cisplatin|Ethinyl Estradiol|Hydralazine	12.31	3
TUBA1C	84790	Hypertension, Renovascular	MESH:D006978		Bleomycin|Cisplatin|Ethinyl Estradiol	12.31	2
FOXP1	27086	Hypertension, Renovascular	MESH:D006978		Cisplatin|Ethinyl Estradiol|Hydralazine	12.29	3
SLC8A1	6546	Hypertension, Renovascular	MESH:D006978		Cisplatin|Enalapril|Ethinyl Estradiol	12.29	7
TYMP	1890	Hypertension, Renovascular	MESH:D006978		Bleomycin|Cisplatin|Ethinyl Estradiol	12.29	2
CENPA	1058	Hypertension, Renovascular	MESH:D006978		Cisplatin|Ethinyl Estradiol|Vinblastine	12.28	2
TST	7263	Hypertension, Renovascular	MESH:D006978		Cisplatin|Ethinyl Estradiol|Hydralazine	12.27	3
CCL6	20305	Hypertension, Renovascular	MESH:D006978		Bleomycin|Cisplatin|Ethinyl Estradiol	12.26	2
GMNN	51053	Hypertension, Renovascular	MESH:D006978		Cisplatin|Ethinyl Estradiol|Vinblastine	12.26	2
XRCC5	7520	Hypertension, Renovascular	MESH:D006978		Bleomycin|Cisplatin|Ethinyl Estradiol	12.26	2
NOX1	27035	Hypertension, Renovascular	MESH:D006978		Amlodipine|Cisplatin|Hydrochlorothiazide	12.25	3
CTSH	1512	Hypertension, Renovascular	MESH:D006978		Bleomycin|Cisplatin|Ethinyl Estradiol	12.24	2
NHERF1	9368	Hypertension, Renovascular	MESH:D006978		Bleomycin|Cisplatin|Ethinyl Estradiol	12.24	2
SOCS1	8651	Hypertension, Renovascular	MESH:D006978		Bleomycin|Cisplatin|Ethinyl Estradiol	12.24	2
GSTT2	2953	Hypertension, Renovascular	MESH:D006978		Cisplatin|Ethinyl Estradiol|Hydralazine	12.23	3
CALD1	800	Hypertension, Renovascular	MESH:D006978		Bleomycin|Cisplatin|Ethinyl Estradiol	12.2	2
CASP9	842	Hypertension, Renovascular	MESH:D006978		Bleomycin|Cisplatin|Clonidine|Enalapril|Ethinyl Estradiol	12.2	8
SFRP1	6422	Hypertension, Renovascular	MESH:D006978		Bleomycin|Cisplatin|Ethinyl Estradiol	12.2	2
RACGAP1	29127	Hypertension, Renovascular	MESH:D006978		Cisplatin|Ethinyl Estradiol|Vinblastine	12.19	2
HNRNPA2B1	3181	Hypertension, Renovascular	MESH:D006978		Bleomycin|Cisplatin|Ethinyl Estradiol	12.18	2
IFITM1	8519	Hypertension, Renovascular	MESH:D006978		Bleomycin|Cisplatin|Ethinyl Estradiol	12.16	2
PPIA	5478	Hypertension, Renovascular	MESH:D006978		Bleomycin|Cisplatin|Ethinyl Estradiol	12.16	2
SERPINB2	5055	Hypertension, Renovascular	MESH:D006978		Bleomycin|Enalapril|Vinblastine	12.16	6
GUSB	2990	Hypertension, Renovascular	MESH:D006978		Amlodipine|Ethinyl Estradiol|Vinblastine	12.15	3
CCR5	1234	Hypertension, Renovascular	MESH:D006978		Bleomycin|Cisplatin|Ethinyl Estradiol	12.14	2
ETS2	2114	Hypertension, Renovascular	MESH:D006978		Bleomycin|Cisplatin|Ethinyl Estradiol	12.14	2
MUC1	4582	Hypertension, Renovascular	MESH:D006978		Cisplatin|Ethinyl Estradiol|Hydralazine	12.14	3
PRKCZ	5590	Hypertension, Renovascular	MESH:D006978		Cisplatin|Clonidine|Ethinyl Estradiol	12.14	3
SPC25	57405	Hypertension, Renovascular	MESH:D006978		Bleomycin|Cisplatin|Ethinyl Estradiol	12.14	2
DES	1674	Hypertension, Renovascular	MESH:D006978		benazepril|Bleomycin|Ethinyl Estradiol	12.13	3
KPNA2	3838	Hypertension, Renovascular	MESH:D006978		Cisplatin|Ethinyl Estradiol|Vinblastine	12.13	2
AKT1	207	Hypertension, Renovascular	MESH:D006978		Amlodipine|Bleomycin|Cisplatin|Enalapril|Ethinyl Estradiol	12.11	8
GSK3B	2932	Hypertension, Renovascular	MESH:D006978		Bleomycin|Cisplatin|Enalapril|Ethinyl Estradiol	12.11	7
PODXL	5420	Hypertension, Renovascular	MESH:D006978		Bleomycin|Cisplatin|Ethinyl Estradiol	12.11	2
TMPO	7112	Hypertension, Renovascular	MESH:D006978		Cisplatin|Ethinyl Estradiol|Vinblastine	12.11	2
RET	5979	Hypertension, Renovascular	MESH:D006978		Cisplatin|Ethinyl Estradiol|Megestrol	12.08	2
SLC47A1	55244	Hypertension, Renovascular	MESH:D006978		Cisplatin|Clonidine|Ethinyl Estradiol	12.08	3
HPX	3263	Hypertension, Renovascular	MESH:D006978		Bleomycin|Cisplatin|Ethinyl Estradiol	12.07	2
TAGLN2	8407	Hypertension, Renovascular	MESH:D006978		Bleomycin|Cisplatin|Ethinyl Estradiol	12.07	2
TTK	7272	Hypertension, Renovascular	MESH:D006978		Cisplatin|Ethinyl Estradiol|Vinblastine	12.06	2
FAS	355	Hypertension, Renovascular	MESH:D006978		Angiotensin-Converting Enzyme Inhibitors|benazepril|Cisplatin|Ethinyl Estradiol	12.05	6
COL5A2	1290	Hypertension, Renovascular	MESH:D006978		Bleomycin|Cisplatin|Ethinyl Estradiol	12.04	2
AKR1A1	10327	Hypertension, Renovascular	MESH:D006978		Cisplatin|Ethinyl Estradiol|Hydralazine	12.03	3
CENPE	1062	Hypertension, Renovascular	MESH:D006978		Bleomycin|Cisplatin|Ethinyl Estradiol	12.02	2
RSAD2	91543	Hypertension, Renovascular	MESH:D006978		benazepril|Cisplatin|Ethinyl Estradiol	12.02	3
SLC22A3	6581	Hypertension, Renovascular	MESH:D006978		Cisplatin|Clonidine|Vinblastine	12.02	2
MMP10	4319	Hypertension, Renovascular	MESH:D006978		Cisplatin|Ethinyl Estradiol|Hydralazine	12.01	3
S1PR1	1901	Hypertension, Renovascular	MESH:D006978		Bleomycin|Cisplatin|Ethinyl Estradiol	12	2
CANX	821	Hypertension, Renovascular	MESH:D006978		Cisplatin|Ethinyl Estradiol|Hydralazine	11.99	3
GAS6	2621	Hypertension, Renovascular	MESH:D006978		Angiotensin-Converting Enzyme Inhibitors|Bleomycin|Ethinyl Estradiol	11.99	5
HK1	3098	Hypertension, Renovascular	MESH:D006978		Cisplatin|Ethinyl Estradiol|Hydralazine	11.99	3
ACTG1	71	Hypertension, Renovascular	MESH:D006978		Bleomycin|Cisplatin|Ethinyl Estradiol	11.98	2
BMP7	655	Hypertension, Renovascular	MESH:D006978		Bleomycin|Cisplatin|Ethinyl Estradiol	11.98	2
CSRP1	1465	Hypertension, Renovascular	MESH:D006978		Bleomycin|Cisplatin|Ethinyl Estradiol	11.98	2
FEN1	2237	Hypertension, Renovascular	MESH:D006978		Cisplatin|Ethinyl Estradiol|Vinblastine	11.97	2
NCOR1	9611	Hypertension, Renovascular	MESH:D006978		Cisplatin|Ethinyl Estradiol|Hydralazine	11.96	3
OPA1	4976	Hypertension, Renovascular	MESH:D006978		Cisplatin|Ethinyl Estradiol|Hydralazine	11.96	3
MAD2L1	4085	Hypertension, Renovascular	MESH:D006978		Cisplatin|Ethinyl Estradiol|Vinblastine	11.94	2
CXCL14	9547	Hypertension, Renovascular	MESH:D006978		Bleomycin|Cisplatin|Ethinyl Estradiol	11.93	2
SPTAN1	6709	Hypertension, Renovascular	MESH:D006978		Bleomycin|Cisplatin|Ethinyl Estradiol	11.93	2
ACTN1	87	Hypertension, Renovascular	MESH:D006978		Bleomycin|Cisplatin|Ethinyl Estradiol	11.92	2
EGLN3	112399	Hypertension, Renovascular	MESH:D006978		benazepril|Cisplatin|Ethinyl Estradiol	11.92	3
SKP2	6502	Hypertension, Renovascular	MESH:D006978		Cisplatin|Ethinyl Estradiol|Vinblastine	11.92	2
SLC22A7	10864	Hypertension, Renovascular	MESH:D006978		Cisplatin|Enalapril|Ethinyl Estradiol	11.92	7
SLC7A1	6541	Hypertension, Renovascular	MESH:D006978		Bleomycin|Cisplatin|Ethinyl Estradiol	11.92	2
TUBA4A	7277	Hypertension, Renovascular	MESH:D006978		Cisplatin|Ethinyl Estradiol|Vinblastine	11.91	2
DNAJC25-GNG10	552891	Hypertension, Renovascular	MESH:D006978		Cisplatin|Ethinyl Estradiol	11.9	2
AXL	558	Hypertension, Renovascular	MESH:D006978		Cisplatin|Ethinyl Estradiol|Vinblastine	11.89	2
DKK1	22943	Hypertension, Renovascular	MESH:D006978		Cisplatin|Ethinyl Estradiol|Vinblastine	11.89	2
NME1	4830	Hypertension, Renovascular	MESH:D006978		Cisplatin|Ethinyl Estradiol|Hydralazine	11.89	3
TUBB6	84617	Hypertension, Renovascular	MESH:D006978		Cisplatin|Ethinyl Estradiol|Hydralazine	11.89	3
ACTA1	58	Hypertension, Renovascular	MESH:D006978		Ethinyl Estradiol|Hydralazine|Hydrochlorothiazide	11.88	3
CDC42	998	Hypertension, Renovascular	MESH:D006978		Cisplatin|Ethinyl Estradiol|Hydralazine	11.88	3
HMMR	3161	Hypertension, Renovascular	MESH:D006978		Cisplatin|Ethinyl Estradiol|Vinblastine	11.88	2
ERCC1	2067	Hypertension, Renovascular	MESH:D006978		Bleomycin|Cisplatin|Ethinyl Estradiol	11.87	2
GH1	2688	Hypertension, Renovascular	MESH:D006978		Clonidine|Enalapril|Ethinyl Estradiol	11.86	7
MMP7	4316	Hypertension, Renovascular	MESH:D006978		Bleomycin|Cisplatin|Ethinyl Estradiol	11.85	2
RELB	5971	Hypertension, Renovascular	MESH:D006978		Bleomycin|Cisplatin|Ethinyl Estradiol	11.82	2
ETS1	2113	Hypertension, Renovascular	MESH:D006978		Bleomycin|Cisplatin|Ethinyl Estradiol	11.8	2
KIF11	3832	Hypertension, Renovascular	MESH:D006978		Cisplatin|Ethinyl Estradiol|Vinblastine	11.8	2
KIF23	9493	Hypertension, Renovascular	MESH:D006978		Cisplatin|Ethinyl Estradiol|Vinblastine	11.8	2
PRC1	9055	Hypertension, Renovascular	MESH:D006978		Cisplatin|Ethinyl Estradiol|Vinblastine	11.8	2
NUSAP1	51203	Hypertension, Renovascular	MESH:D006978		Cisplatin|Ethinyl Estradiol|Vinblastine	11.78	2
SELP	6403	Hypertension, Renovascular	MESH:D006978		Amlodipine|Enalapril|Ethinyl Estradiol	11.76	7
CROP	100160140	Hypertension, Renovascular	MESH:D006978		Cisplatin|Hydralazine	11.74	2
S100A11	6282	Hypertension, Renovascular	MESH:D006978		Bleomycin|Cisplatin|Ethinyl Estradiol	11.74	2
TPM3	7170	Hypertension, Renovascular	MESH:D006978		Bleomycin|Cisplatin|Ethinyl Estradiol	11.74	2
CDKN2C	1031	Hypertension, Renovascular	MESH:D006978		Cisplatin|Ethinyl Estradiol|Vinblastine	11.72	2
HSPA5	3309	Hypertension, Renovascular	MESH:D006978		Bleomycin|Cisplatin|Ethinyl Estradiol|Hydralazine	11.72	3
ANXA4	307	Hypertension, Renovascular	MESH:D006978		Bleomycin|Cisplatin|Ethinyl Estradiol	11.71	2
CLDN4	1364	Hypertension, Renovascular	MESH:D006978		Bleomycin|Cisplatin|Ethinyl Estradiol	11.71	2
RIPK1	8737	Hypertension, Renovascular	MESH:D006978		Cisplatin|Ethinyl Estradiol|Hydralazine	11.71	3
CHKB-CPT1B	386593	Hypertension, Renovascular	MESH:D006978		Cisplatin|Ethinyl Estradiol	11.69	2
COL18A1	80781	Hypertension, Renovascular	MESH:D006978		Bleomycin|Cisplatin|Ethinyl Estradiol	11.67	2
GSTP1	2950	Hypertension, Renovascular	MESH:D006978		Cisplatin|Ethinyl Estradiol|Hydralazine|Vinblastine	11.66	3
STC2	8614	Hypertension, Renovascular	MESH:D006978		Cisplatin|Ethinyl Estradiol|Vinblastine	11.66	2
XRCC1	7515	Hypertension, Renovascular	MESH:D006978		Bleomycin|Cisplatin|Ethinyl Estradiol	11.66	2
AQP1	358	Hypertension, Renovascular	MESH:D006978		benazepril|Bleomycin|Ethinyl Estradiol	11.64	3
BUB1	699	Hypertension, Renovascular	MESH:D006978		Cisplatin|Ethinyl Estradiol|Vinblastine	11.64	2
EEF1A1	1915	Hypertension, Renovascular	MESH:D006978		Bleomycin|Cisplatin|Ethinyl Estradiol	11.64	2
TUBB2A	7280	Hypertension, Renovascular	MESH:D006978		Bleomycin|Cisplatin|Ethinyl Estradiol	11.64	2
COL5A1	1289	Hypertension, Renovascular	MESH:D006978		Bleomycin|Cisplatin|Ethinyl Estradiol	11.61	2
HADH	3033	Hypertension, Renovascular	MESH:D006978		Cisplatin|Ethinyl Estradiol|Vinblastine	11.61	2
DGCR5	26220	Hypertension, Renovascular	MESH:D006978		Cisplatin|Hydralazine	11.6	2
PIR	8544	Hypertension, Renovascular	MESH:D006978		Cisplatin|Ethinyl Estradiol|Vinblastine	11.6	2
PRDX6	9588	Hypertension, Renovascular	MESH:D006978		Bleomycin|Cisplatin|Ethinyl Estradiol	11.6	2
AIF1	199	Hypertension, Renovascular	MESH:D006978		Cisplatin|Ethinyl Estradiol|Vinblastine	11.58	2
CD83	9308	Hypertension, Renovascular	MESH:D006978		Bleomycin|Cisplatin|Ethinyl Estradiol	11.58	2
ERRFI1	54206	Hypertension, Renovascular	MESH:D006978		Bleomycin|Cisplatin|Ethinyl Estradiol	11.58	2
MGP	4256	Hypertension, Renovascular	MESH:D006978		Cisplatin|Ethinyl Estradiol|Hydralazine	11.58	3
EPCAM	4072	Hypertension, Renovascular	MESH:D006978		Cisplatin|Ethinyl Estradiol|Vinblastine	11.57	2
P4HB	5034	Hypertension, Renovascular	MESH:D006978		Bleomycin|Cisplatin|Ethinyl Estradiol	11.54	2
NPM1	4869	Hypertension, Renovascular	MESH:D006978		Bleomycin|Cisplatin|Ethinyl Estradiol	11.53	2
TNFRSF1B	7133	Hypertension, Renovascular	MESH:D006978		Bleomycin|Cisplatin|Ethinyl Estradiol	11.53	2
ATF2	1386	Hypertension, Renovascular	MESH:D006978		Cisplatin|Enalapril|Ethinyl Estradiol	11.52	7
HMGB2	3148	Hypertension, Renovascular	MESH:D006978		Cisplatin|Ethinyl Estradiol|Vinblastine	11.52	2
KIF20A	10112	Hypertension, Renovascular	MESH:D006978		Cisplatin|Ethinyl Estradiol|Vinblastine	11.52	2
PPARA	5465	Hypertension, Renovascular	MESH:D006978		Bleomycin|Cisplatin|Enalapril|Ethinyl Estradiol	11.52	7
TP53	7157	Hypertension, Renovascular	MESH:D006978		Bleomycin|Cisplatin|Ethinyl Estradiol|Hydralazine|Vinblastine	11.52	3
GATA3	2625	Hypertension, Renovascular	MESH:D006978		Bleomycin|Cisplatin|Ethinyl Estradiol	11.51	2
SLPI	6590	Hypertension, Renovascular	MESH:D006978		Bleomycin|Cisplatin|Ethinyl Estradiol	11.51	2
ECH1	1891	Hypertension, Renovascular	MESH:D006978		Bleomycin|Cisplatin|Ethinyl Estradiol	11.5	2
SLC22A6	9356	Hypertension, Renovascular	MESH:D006978		Cisplatin|Ethinyl Estradiol|Hydrochlorothiazide	11.5	3
GPT	2875	Hypertension, Renovascular	MESH:D006978		Amlodipine|Cisplatin|Ethinyl Estradiol|Hydralazine	11.49	4
TGFBI	7045	Hypertension, Renovascular	MESH:D006978		Cisplatin|Enalapril|Ethinyl Estradiol	11.49	7
CDKN3	1033	Hypertension, Renovascular	MESH:D006978		Cisplatin|Ethinyl Estradiol|Vinblastine	11.48	2
MIR133A1	406922	Hypertension, Renovascular	MESH:D006978		Bleomycin|Cisplatin	11.48	1
MFN2	9927	Hypertension, Renovascular	MESH:D006978		Amlodipine|Cisplatin|Ethinyl Estradiol	11.47	3
TRIM61	391712	Hypertension, Renovascular	MESH:D006978		Cisplatin|Hydralazine	11.46	2
PDIA3	2923	Hypertension, Renovascular	MESH:D006978		Bleomycin|Cisplatin|Ethinyl Estradiol	11.45	2
EZR	7430	Hypertension, Renovascular	MESH:D006978		Bleomycin|Cisplatin|Ethinyl Estradiol	11.44	2
LMNB1	4001	Hypertension, Renovascular	MESH:D006978		Cisplatin|Ethinyl Estradiol|Vinblastine	11.44	2
AKT2	208	Hypertension, Renovascular	MESH:D006978		Cisplatin|Ethinyl Estradiol|Hydralazine	11.42	3
ALDOC	230	Hypertension, Renovascular	MESH:D006978		Bleomycin|Cisplatin|Ethinyl Estradiol	11.42	2
ANXA3	306	Hypertension, Renovascular	MESH:D006978		Bleomycin|Cisplatin|Ethinyl Estradiol	11.42	2
CCR2	729230	Hypertension, Renovascular	MESH:D006978		Bleomycin|Cisplatin|Ethinyl Estradiol	11.42	2
FST	10468	Hypertension, Renovascular	MESH:D006978		Cisplatin|Ethinyl Estradiol|Hydralazine	11.4	3
TPI1	7167	Hypertension, Renovascular	MESH:D006978		Cisplatin|Ethinyl Estradiol|Hydralazine	11.39	3
TGFB3	7043	Hypertension, Renovascular	MESH:D006978		Bleomycin|Cisplatin|Ethinyl Estradiol	11.36	2
TSPO	706	Hypertension, Renovascular	MESH:D006978		Cisplatin|Ethinyl Estradiol|Hydralazine	11.36	3
NGFG	8188	Hypertension, Renovascular	MESH:D006978		Cisplatin|Ethinyl Estradiol	11.35	2
PPAN-P2RY11	692312	Hypertension, Renovascular	MESH:D006978		Cisplatin|Ethinyl Estradiol	11.35	2
TGIF2-RAB5IF	100527943	Hypertension, Renovascular	MESH:D006978		Cisplatin|Ethinyl Estradiol	11.35	2
PTGS2	5743	Hypertension, Renovascular	MESH:D006978		Bleomycin|Cisplatin|Enalapril|Ethinyl Estradiol|Hydrochlorothiazide	11.34	7
AOX1	316	Hypertension, Renovascular	MESH:D006978		Cisplatin|Ethinyl Estradiol|Vinblastine	11.33	2
CXCL5	6374	Hypertension, Renovascular	MESH:D006978		Cisplatin|Ethinyl Estradiol|Vinblastine	11.33	2
EREG	2069	Hypertension, Renovascular	MESH:D006978		Cisplatin|Ethinyl Estradiol|Vinblastine	11.33	2
SLC22A8	9376	Hypertension, Renovascular	MESH:D006978		Cisplatin|Enalapril|Hydrochlorothiazide	11.32	6
CYP1B1	1545	Hypertension, Renovascular	MESH:D006978		Amlodipine|Cisplatin|Ethinyl Estradiol|Felodipine	11.29	4
PRKAA1	5562	Hypertension, Renovascular	MESH:D006978		Cisplatin|Enalapril|Ethinyl Estradiol	11.29	7
LGALS1	3956	Hypertension, Renovascular	MESH:D006978		Cisplatin|Ethinyl Estradiol|Hydralazine	11.28	3
PTTG1	9232	Hypertension, Renovascular	MESH:D006978		Cisplatin|Ethinyl Estradiol|Vinblastine	11.28	2
ELOVL6	79071	Hypertension, Renovascular	MESH:D006978		Cisplatin|Ethinyl Estradiol|Hydralazine	11.27	3
ABCB1B	18669	Hypertension, Renovascular	MESH:D006978		Cisplatin|Ethinyl Estradiol|Vinblastine	11.25	2
CCL7	6354	Hypertension, Renovascular	MESH:D006978		Bleomycin|Cisplatin|Ethinyl Estradiol	11.25	2
S100A4	6275	Hypertension, Renovascular	MESH:D006978		Bleomycin|Cisplatin|Ethinyl Estradiol	11.25	2
EGR2	1959	Hypertension, Renovascular	MESH:D006978		Bleomycin|Cisplatin|Ethinyl Estradiol	11.24	2
KIT	3815	Hypertension, Renovascular	MESH:D006978		Bleomycin|Cisplatin|Ethinyl Estradiol	11.24	2
MIR24-2	407013	Hypertension, Renovascular	MESH:D006978		Bleomycin|Cisplatin	11.24	1
GSR	2936	Hypertension, Renovascular	MESH:D006978		Amlodipine|Bleomycin|Cisplatin|Ethinyl Estradiol	11.23	3
MIF	4282	Hypertension, Renovascular	MESH:D006978		Bleomycin|Ethinyl Estradiol|Olmesartan Medoxomil	11.22	3
KRT19	3880	Hypertension, Renovascular	MESH:D006978		Bleomycin|Cisplatin|Ethinyl Estradiol	11.2	2
NPY	4852	Hypertension, Renovascular	MESH:D006978		Clonidine|Ethinyl Estradiol|Vinblastine	11.2	3
EDNRA	1909	Hypertension, Renovascular	MESH:D006978		benazepril|Cisplatin|Ethinyl Estradiol	11.18	3
OAT	4942	Hypertension, Renovascular	MESH:D006978		Bleomycin|Cisplatin|Ethinyl Estradiol	11.18	2
AURKA	6790	Hypertension, Renovascular	MESH:D006978		Cisplatin|Ethinyl Estradiol|Felodipine	11.17	3
CKB	1152	Hypertension, Renovascular	MESH:D006978		Bleomycin|Cisplatin|Ethinyl Estradiol	11.17	2
BIRC2	329	Hypertension, Renovascular	MESH:D006978		Bleomycin|Cisplatin|Vinblastine	11.16	1
RARB	5915	Hypertension, Renovascular	MESH:D006978		Cisplatin|Ethinyl Estradiol|Hydralazine	11.15	3
SLC22A1	6580	Hypertension, Renovascular	MESH:D006978		Cisplatin|Clonidine|Ethinyl Estradiol	11.13	3
AURKB	9212	Hypertension, Renovascular	MESH:D006978		Cisplatin|Ethinyl Estradiol|Vinblastine	11.11	2
NAMPT	10135	Hypertension, Renovascular	MESH:D006978		Cisplatin|Ethinyl Estradiol|Hydralazine	11.11	3
FOXR1	283150	Hypertension, Renovascular	MESH:D006978		Bleomycin|Ethinyl Estradiol	11.1	2
OGG1	4968	Hypertension, Renovascular	MESH:D006978		Bleomycin|Cisplatin|Hydralazine	11.1	2
CASP2	835	Hypertension, Renovascular	MESH:D006978		Cisplatin|Clonidine|Ethinyl Estradiol	11.09	3
INHBA	3624	Hypertension, Renovascular	MESH:D006978		Cisplatin|Ethinyl Estradiol|Vinblastine	11.08	2
ITGB2	3689	Hypertension, Renovascular	MESH:D006978		Bleomycin|Cisplatin|Ethinyl Estradiol	11.08	2
NR1H3	10062	Hypertension, Renovascular	MESH:D006978		Cisplatin|Ethinyl Estradiol|Hydralazine	11.08	3
SLC1A2	6506	Hypertension, Renovascular	MESH:D006978		Bleomycin|Cisplatin|Ethinyl Estradiol	11.08	2
ANXA5	308	Hypertension, Renovascular	MESH:D006978		Bleomycin|Cisplatin|Ethinyl Estradiol	11.07	2
SPARC	6678	Hypertension, Renovascular	MESH:D006978		Bleomycin|Cisplatin|Ethinyl Estradiol	11.06	2
RAC1	5879	Hypertension, Renovascular	MESH:D006978		Cisplatin|Ethinyl Estradiol|Felodipine	11.05	3
MIR365B	100126356	Hypertension, Renovascular	MESH:D006978		Bleomycin|Cisplatin	11.03	1
MIR872	100124456	Hypertension, Renovascular	MESH:D006978		Bleomycin|Cisplatin	11.03	1
UQCRHL	440567	Hypertension, Renovascular	MESH:D006978		Bleomycin|Cisplatin	11.03	1
MAPK8	5599	Hypertension, Renovascular	MESH:D006978		Bleomycin|Cisplatin|Ethinyl Estradiol|Vinblastine	11.02	2
ATP2A2	488	Hypertension, Renovascular	MESH:D006978		Cisplatin|Enalapril|Ethinyl Estradiol	11	7
PRDX2	7001	Hypertension, Renovascular	MESH:D006978		Bleomycin|Cisplatin|Ethinyl Estradiol	11	2
TNC	3371	Hypertension, Renovascular	MESH:D006978		Bleomycin|Cisplatin|Ethinyl Estradiol	11	2
FDPS	2224	Hypertension, Renovascular	MESH:D006978		Cisplatin|Ethinyl Estradiol|Hydralazine	10.98	3
GADD45G	10912	Hypertension, Renovascular	MESH:D006978		Cisplatin|Ethinyl Estradiol|Vinblastine	10.98	2
KLF6	1316	Hypertension, Renovascular	MESH:D006978		Cisplatin|Ethinyl Estradiol|Hydralazine	10.98	3
TPM1	7168	Hypertension, Renovascular	MESH:D006978		Bleomycin|Cisplatin|Ethinyl Estradiol	10.98	2
UBXD2	100301723	Hypertension, Renovascular	MESH:D006978		Ethinyl Estradiol|Hydralazine	10.98	2
LGALS3	3958	Hypertension, Renovascular	MESH:D006978		Bleomycin|Cisplatin|Ethinyl Estradiol	10.97	2
EDNRB	1910	Hypertension, Renovascular	MESH:D006978		Cisplatin|Ethinyl Estradiol|Vinblastine	10.96	2
ZNF474	133923	Hypertension, Renovascular	MESH:D006978		Cisplatin|Ethinyl Estradiol	10.94	2
MIR26A	100314290	Hypertension, Renovascular	MESH:D006978		Bleomycin|Cisplatin	10.93	1
CCNG1	900	Hypertension, Renovascular	MESH:D006978		Bleomycin|Cisplatin|Ethinyl Estradiol	10.91	2
LMNA	4000	Hypertension, Renovascular	MESH:D006978		Bleomycin|Cisplatin|Ethinyl Estradiol	10.91	2
STMN1	3925	Hypertension, Renovascular	MESH:D006978		Bleomycin|Cisplatin|Ethinyl Estradiol	10.88	2
MT1A	4489	Hypertension, Renovascular	MESH:D006978		Amlodipine|Cisplatin|Ethinyl Estradiol	10.87	3
SOX9	6662	Hypertension, Renovascular	MESH:D006978		Cisplatin|Ethinyl Estradiol|Hydralazine	10.87	3
TGFBR2	7048	Hypertension, Renovascular	MESH:D006978		Bleomycin|Cisplatin|Ethinyl Estradiol	10.87	2
MIR326	442900	Hypertension, Renovascular	MESH:D006978		Bleomycin|Cisplatin	10.84	1
MIR500	723974	Hypertension, Renovascular	MESH:D006978		Bleomycin|Cisplatin	10.84	1
MIR652	724022	Hypertension, Renovascular	MESH:D006978		Bleomycin|Cisplatin	10.84	1
MIR672	751535	Hypertension, Renovascular	MESH:D006978		Bleomycin|Cisplatin	10.84	1
S100A9	6280	Hypertension, Renovascular	MESH:D006978		Cisplatin|Ethinyl Estradiol|Vinblastine	10.84	2
NUPR1	26471	Hypertension, Renovascular	MESH:D006978		Cisplatin|Ethinyl Estradiol|Hydralazine	10.83	3
LINCR	100195784	Hypertension, Renovascular	MESH:D006978		Cisplatin|Ethinyl Estradiol	10.82	2
ZNF540	163255	Hypertension, Renovascular	MESH:D006978		Cisplatin|Hydralazine	10.82	2
TAGLN	6876	Hypertension, Renovascular	MESH:D006978		Bleomycin|Cisplatin|Ethinyl Estradiol	10.81	2
TERT	7015	Hypertension, Renovascular	MESH:D006978		Bleomycin|Cisplatin|Ethinyl Estradiol	10.81	2
PDGFRB	5159	Hypertension, Renovascular	MESH:D006978		Cisplatin|Ethinyl Estradiol|Hydralazine	10.8	3
PYCARD	29108	Hypertension, Renovascular	MESH:D006978		Cisplatin|Ethinyl Estradiol|Hydralazine	10.8	3
AQP10	89872	Hypertension, Renovascular	MESH:D006978		Ethinyl Estradiol|Hydralazine	10.79	2
CFTR	1080	Hypertension, Renovascular	MESH:D006978		Clonidine|Ethinyl Estradiol|Felodipine	10.78	3
APOB	338	Hypertension, Renovascular	MESH:D006978		benazepril|Cisplatin|Ethinyl Estradiol	10.76	3
MIR301A	407027	Hypertension, Renovascular	MESH:D006978		Bleomycin|Cisplatin	10.75	1
MIR702	735283	Hypertension, Renovascular	MESH:D006978		Bleomycin|Cisplatin	10.75	1
CDC20	991	Hypertension, Renovascular	MESH:D006978		Bleomycin|Cisplatin|Ethinyl Estradiol	10.74	2
ZNF18	7566	Hypertension, Renovascular	MESH:D006978		Cisplatin|Hydralazine	10.73	2
CCDC56	39320	Hypertension, Renovascular	MESH:D006978		Cisplatin|Ethinyl Estradiol	10.71	2
IGFBP1	3484	Hypertension, Renovascular	MESH:D006978		Cisplatin|Enalapril|Ethinyl Estradiol	10.71	7
CALR	811	Hypertension, Renovascular	MESH:D006978		Bleomycin|Cisplatin|Ethinyl Estradiol	10.7	2
CCNB2	9133	Hypertension, Renovascular	MESH:D006978		Cisplatin|Ethinyl Estradiol|Vinblastine	10.68	2
AKR1C2	1646	Hypertension, Renovascular	MESH:D006978		Cisplatin|Ethinyl Estradiol|Hydralazine	10.62	3
CYP3A5	1577	Hypertension, Renovascular	MESH:D006978		Amlodipine|Cisplatin|Ethinyl Estradiol	10.62	3
HSP90B1	7184	Hypertension, Renovascular	MESH:D006978		Bleomycin|Cisplatin|Ethinyl Estradiol	10.62	2
LY6B	110453	Hypertension, Renovascular	MESH:D006978		Cisplatin|Ethinyl Estradiol	10.61	2
TLX3	30012	Hypertension, Renovascular	MESH:D006978		Cisplatin|Ethinyl Estradiol	10.61	2
PDK4	5166	Hypertension, Renovascular	MESH:D006978		benazepril|Cisplatin|Ethinyl Estradiol	10.59	3
TF	7018	Hypertension, Renovascular	MESH:D006978		Bleomycin|Cisplatin|Ethinyl Estradiol	10.59	2
MAPK3	5595	Hypertension, Renovascular	MESH:D006978		Bleomycin|Cisplatin|Ethinyl Estradiol|Hydralazine|Olmesartan Medoxomil	10.58	4
E2F1	1869	Hypertension, Renovascular	MESH:D006978		Cisplatin|Ethinyl Estradiol|Vinblastine	10.56	2
TNFAIP3	7128	Hypertension, Renovascular	MESH:D006978		Cisplatin|Clonidine|Ethinyl Estradiol	10.56	3
CYP4Z1	199974	Hypertension, Renovascular	MESH:D006978		Ethinyl Estradiol|Hydralazine	10.55	2
KRAS	3845	Hypertension, Renovascular	MESH:D006978		Bleomycin|Cisplatin|Ethinyl Estradiol	10.53	2
RRM2	6241	Hypertension, Renovascular	MESH:D006978		Cisplatin|Ethinyl Estradiol|Vinblastine	10.53	2
ID2	3398	Hypertension, Renovascular	MESH:D006978		Cisplatin|Ethinyl Estradiol|Vinblastine	10.52	2
TMEM250	90120	Hypertension, Renovascular	MESH:D006978		Bleomycin|Cisplatin	10.52	1
DHRS4-AS1	55449	Hypertension, Renovascular	MESH:D006978		Cisplatin|Hydralazine	10.5	2
ME1	4199	Hypertension, Renovascular	MESH:D006978		benazepril|Cisplatin|Ethinyl Estradiol	10.5	3
ABCB1A	18671	Hypertension, Renovascular	MESH:D006978		Cisplatin|Ethinyl Estradiol|Vinblastine	10.48	2
MGMT	4255	Hypertension, Renovascular	MESH:D006978		Cisplatin|Ethinyl Estradiol|Hydralazine	10.48	3
SLC3A2	6520	Hypertension, Renovascular	MESH:D006978		Cisplatin|Ethinyl Estradiol|Hydralazine	10.48	3
CRP	1401	Hypertension, Renovascular	MESH:D006978		Amlodipine|Ethinyl Estradiol|Olmesartan Medoxomil	10.47	2
GADD45B	4616	Hypertension, Renovascular	MESH:D006978		Cisplatin|Ethinyl Estradiol|Vinblastine	10.47	2
CD14	929	Hypertension, Renovascular	MESH:D006978		Bleomycin|Ethinyl Estradiol|Vinblastine	10.46	2
MIR674	732489	Hypertension, Renovascular	MESH:D006978		Bleomycin|Cisplatin	10.45	1
ARG1	383	Hypertension, Renovascular	MESH:D006978		Bleomycin|Cisplatin|Ethinyl Estradiol	10.43	2
JUN	3725	Hypertension, Renovascular	MESH:D006978		Bleomycin|Cisplatin|Ethinyl Estradiol|Vinblastine	10.43	2
ZNF441	126068	Hypertension, Renovascular	MESH:D006978		Cisplatin|Hydralazine	10.43	2
ZNF621	285268	Hypertension, Renovascular	MESH:D006978		Cisplatin|Hydralazine	10.43	2
HSD11B1L	374875	Hypertension, Renovascular	MESH:D006978		Cisplatin|Ethinyl Estradiol	10.42	2
RSPH6A	81492	Hypertension, Renovascular	MESH:D006978		Cisplatin|Ethinyl Estradiol	10.42	2
TSSK2	23617	Hypertension, Renovascular	MESH:D006978		Cisplatin|Ethinyl Estradiol	10.42	2
PRKCD	5580	Hypertension, Renovascular	MESH:D006978		Cisplatin|Ethinyl Estradiol|Vinblastine	10.41	2
CA7	766	Hypertension, Renovascular	MESH:D006978		Ethinyl Estradiol|Hydralazine	10.4	2
ITGAM	3684	Hypertension, Renovascular	MESH:D006978		Cisplatin|Ethinyl Estradiol|Hydralazine	10.39	3
MIR151	387169	Hypertension, Renovascular	MESH:D006978		Bleomycin|Cisplatin	10.38	1
MIR322	723907	Hypertension, Renovascular	MESH:D006978		Bleomycin|Cisplatin	10.38	1
COMT	1312	Hypertension, Renovascular	MESH:D006978		Cisplatin|Clonidine|Ethinyl Estradiol	10.37	3
ADRB2	154	Hypertension, Renovascular	MESH:D006978		benazepril|Cisplatin|Ethinyl Estradiol	10.36	3
DNAH14	127602	Hypertension, Renovascular	MESH:D006978		Cisplatin|Hydralazine	10.36	2
KLK15	55554	Hypertension, Renovascular	MESH:D006978		Cisplatin|Ethinyl Estradiol	10.34	2
SNORA70	26778	Hypertension, Renovascular	MESH:D006978		Cisplatin|Ethinyl Estradiol	10.34	2
TPTE2	93492	Hypertension, Renovascular	MESH:D006978		Ethinyl Estradiol|Hydralazine	10.34	2
CTSB	1508	Hypertension, Renovascular	MESH:D006978		Bleomycin|Cisplatin|Ethinyl Estradiol	10.33	2
TJP1	7082	Hypertension, Renovascular	MESH:D006978		Cisplatin|Ethinyl Estradiol|Olmesartan Medoxomil	10.33	3
ERBB2	2064	Hypertension, Renovascular	MESH:D006978		Cisplatin|Ethinyl Estradiol|Vinblastine	10.29	2
INSIG1	3638	Hypertension, Renovascular	MESH:D006978		Bleomycin|Cisplatin|Ethinyl Estradiol	10.28	2
ZNF519	162655	Hypertension, Renovascular	MESH:D006978		Ethinyl Estradiol|Hydralazine	10.27	2
FOSL1	8061	Hypertension, Renovascular	MESH:D006978		Cisplatin|Ethinyl Estradiol|Vinblastine	10.26	2
C17ORF49	124944	Hypertension, Renovascular	MESH:D006978		Cisplatin|Ethinyl Estradiol	10.25	2
CCDC63	160762	Hypertension, Renovascular	MESH:D006978		Cisplatin|Ethinyl Estradiol	10.25	2
HORMAD1	84072	Hypertension, Renovascular	MESH:D006978		Cisplatin|Ethinyl Estradiol	10.25	2
MIR148B	442892	Hypertension, Renovascular	MESH:D006978		Bleomycin|Cisplatin	10.25	1
MAOA	4128	Hypertension, Renovascular	MESH:D006978		Cisplatin|Ethinyl Estradiol|Hydralazine	10.22	3
PRKCA	5578	Hypertension, Renovascular	MESH:D006978		Cisplatin|Enalapril|Ethinyl Estradiol	10.22	7
AIFM1	9131	Hypertension, Renovascular	MESH:D006978		Cisplatin|Clonidine|Ethinyl Estradiol	10.21	3
DNMT1	1786	Hypertension, Renovascular	MESH:D006978		Bleomycin|Cisplatin|Ethinyl Estradiol	10.21	2
LCN2	3934	Hypertension, Renovascular	MESH:D006978		Bleomycin|Cisplatin|Ethinyl Estradiol	10.21	2
RUNX2	860	Hypertension, Renovascular	MESH:D006978		Cisplatin|Enalapril|Ethinyl Estradiol	10.2	7
MIR361	494323	Hypertension, Renovascular	MESH:D006978		Bleomycin|Cisplatin	10.19	1
BIRC3	330	Hypertension, Renovascular	MESH:D006978		Cisplatin|Ethinyl Estradiol|Vinblastine	10.18	2
CATIP	375307	Hypertension, Renovascular	MESH:D006978		Cisplatin|Ethinyl Estradiol	10.18	2
LEPR	3953	Hypertension, Renovascular	MESH:D006978		Cisplatin|Ethinyl Estradiol|Hydrochlorothiazide	10.18	3
THAP5	168451	Hypertension, Renovascular	MESH:D006978		Cisplatin|Ethinyl Estradiol	10.18	2
TMSB15B2	100034363	Hypertension, Renovascular	MESH:D006978		Cisplatin|Ethinyl Estradiol	10.18	2
ZNF385C	201181	Hypertension, Renovascular	MESH:D006978		Cisplatin|Ethinyl Estradiol	10.18	2
ZNF227	7770	Hypertension, Renovascular	MESH:D006978		Cisplatin|Hydralazine	10.17	2
CDKN2A	1029	Hypertension, Renovascular	MESH:D006978		Cisplatin|Hydralazine|Hydrochlorothiazide	10.15	3
CTSD	1509	Hypertension, Renovascular	MESH:D006978		Amlodipine|Cisplatin|Ethinyl Estradiol	10.15	3
NGF	4803	Hypertension, Renovascular	MESH:D006978		Cisplatin|Ethinyl Estradiol|Vinblastine	10.15	2
CDH2	1000	Hypertension, Renovascular	MESH:D006978		Bleomycin|Cisplatin|Ethinyl Estradiol	10.14	2
MIR28	407020	Hypertension, Renovascular	MESH:D006978		Bleomycin|Cisplatin	10.14	1
MIR32	407036	Hypertension, Renovascular	MESH:D006978		Bleomycin|Cisplatin	10.14	1
CAV1	857	Hypertension, Renovascular	MESH:D006978		Bleomycin|Cisplatin|Ethinyl Estradiol	10.12	2
KCNA7	3743	Hypertension, Renovascular	MESH:D006978		Cisplatin|Hydralazine	10.12	2
ZNF319	57567	Hypertension, Renovascular	MESH:D006978		Cisplatin|Ethinyl Estradiol	10.1	2
MIR188	406964	Hypertension, Renovascular	MESH:D006978		Bleomycin|Cisplatin	10.08	1
CD86	942	Hypertension, Renovascular	MESH:D006978		Bleomycin|Cisplatin|Ethinyl Estradiol	10.05	2
ALOX12E	11685	Hypertension, Renovascular	MESH:D006978		Cisplatin|Ethinyl Estradiol	10.03	2
FKBP6	8468	Hypertension, Renovascular	MESH:D006978		Cisplatin|Ethinyl Estradiol	10.03	2
MIR133B	442890	Hypertension, Renovascular	MESH:D006978		Bleomycin|Cisplatin	10.03	1
MIR345	442910	Hypertension, Renovascular	MESH:D006978		Bleomycin|Cisplatin	10.03	1
OTOS	150677	Hypertension, Renovascular	MESH:D006978		Cisplatin|Ethinyl Estradiol	10.03	2
APOA1	335	Hypertension, Renovascular	MESH:D006978		Cisplatin|Clonidine|Ethinyl Estradiol	10.01	3
DBF4B	80174	Hypertension, Renovascular	MESH:D006978		Cisplatin|Hydralazine	10.01	2
FSHB	2488	Hypertension, Renovascular	MESH:D006978		Cisplatin|Contraceptives, Oral, Combined|Ethinyl Estradiol	10	2
IFNG	3458	Hypertension, Renovascular	MESH:D006978		Bleomycin|Cisplatin|Clonidine|Ethinyl Estradiol	10	3
