# Supplementary material for: Mechanism Actions of Coniferyl Alcohol in Improving Cardiac Dysfunction in Renovascular Hypertension Studied by Experimental Verification and Network Pharmacology
Source: Int J Mol Sci. 2024 Sep 19;25(18):10063. doi: 10.3390/ijms251810063 (PMC11444148; doi:10.3390/ijms251810063)
Supplement: Supplementary file 1 [file ijms-25-10063-s001.zip › Supplementary File/Suppl Table 8_OMIM targets.xlsx]

## Sheet: Sheet1
targets
ECE1
RFH1
AGT
HYT3
KCNK3
DGUOK
BMPR2
CPS1
HYT7
AGTR1
ATP13A3
ADD1
NR3C2
HYT6
KCNMB1
CTEPH1
CYP3A5
CAV1
GIMAP5
NOS3
CYP11B2
GNB3
HYT4
PDE3A
MADH9
HYT2
ACSM3
HYT1
TBX4
HYT8
RETN
SARS2
HYT5
PTGIS
AORF
SERPINA8
PEOB4
TASK
DGK
PPH1
PHN
NCPH1
AGTR1A
AFURS1
MLR
PPH2
LCCNS
P450PCN3
BSCL3
IAN4L1
PPH3
NCPH2
CSNB1H
HTNB
SMAD9
SAH
ICPPS
RSTN
CYP8
CYP8A1
MADH6
PAPPAS
FIZZ3
PGIS
PPH4
MTDPS3
POVD1
AT2R1
PPH5
MCR
CGL3
IMAP3
