# Supplementary material for: Mechanism Actions of Coniferyl Alcohol in Improving Cardiac Dysfunction in Renovascular Hypertension Studied by Experimental Verification and Network Pharmacology
Source: Int J Mol Sci. 2024 Sep 19;25(18):10063. doi: 10.3390/ijms251810063 (PMC11444148; doi:10.3390/ijms251810063)
Supplement: Supplementary file 1 [file ijms-25-10063-s001.zip › Supplementary File/Suppl Table 9_DisGENET targets.xlsx]

## Sheet: Sheet1
targets
NOS3
ACE
AGTR1
AGTR2
CXCR3
SLC9A3
SPP1
HDAC8
NOS1
AVPR1A
CXCL10
PDGFA
LAMA2
PRL
GJA5
GJA1
SLC9A1
RELA
ADRB1
PTGER3
PTGS1
MPO
EIF4G2
FN1
G6PD
YY1AP1
RFC2
REN
STAT1
FIG4
PKD1
TBL2
VAC14
ELN
ALMS1
LIMK1
GTF2IRD1
CLIP2
GTF2I
COL3A1
BAZ1B
ACE2
APLN
PGR-AS1
SLC33A1
ATM
MAS1
TNF
AGT
MMP2
CX3CL1
CAPN1
VPS51
TNFRSF1A
TGFB1
TM7SF2
TRPM8
CCL2
SCNN1B
IL11
APOE
HMOX1
HCRT
ANGPT2
ANGPT1
CRP
ADM
JAK2
KLK1
PTGS2
SUCNR1
SMAD3
MAPK3
ACR
NPR3
NPPB
MIF
COL4A1
